# Supplementary material for: Kv1.3 channel blockade with the Vm24 scorpion toxin attenuates the CD4+ effector memory T cell response to TCR stimulation
Source: Cell Commun Signal. 2018 Aug 14;16:45. doi: 10.1186/s12964-018-0257-7 (PMC6092819; doi:10.1186/s12964-018-0257-7)
Supplement: Supplementary file 2 — Proteins identified in the mass spectrometry-based quantitative proteomic analysis. Peptide identifications were accepted if they could be established at greater than 95% probability as specified by the PeptideProphet algorithm. Protein identifications were accepted if they could be established at greater than 99% probability. (XLSX 427 kb) [file 12964_2018_257_MOESM2_ESM.xlsx]

## Sheet: Supplementary Table 1
Accession number	UniProtKB or UniParc	Gene	Protein (Human)	Molecular Weight	Exclusive unique peptides												Exclusive unique spectra												Percentel coverage												Exponentially modified protein abundance index (emPAI)
					US			US + Vm24			OKT3			OKT3+Vm24			US			US + Vm24			OKT3			OKT3+Vm24			US			US + Vm24			OKT3			OKT3+Vm24			US			US + Vm24			OKT3
					Replicate 1	Replicate 2	Replicate 3	Replicate 1	Replicate 2	Replicate 3	Replicate 1	Replicate 2	Replicate 3	Replicate 1	Replicate 2	Replicate 3	Replicate 1	Replicate 2	Replicate 3	Replicate 1	Replicate 2	Replicate 3	Replicate 1	Replicate 2	Replicate 3	Replicate 1	Replicate 2	Replicate 3	Replicate 1	Replicate 2	Replicate 3	Replicate 1	Replicate 2	Replicate 3	Replicate 1	Replicate 2	Replicate 3	Replicate 1	Replicate 2	Replicate 3	Replicate 1	Replicate 2	Replicate 3	Replicate 1	Replicate 2	Replicate 3	Replicate 1	Replicate 2	Replicate 3
gi|119607747	Q1KLZ0	PS1TP5BP1	HCG15971, isoform CRA_a (PS1TP5-binding protein 1)	42 kDa	23	18	18	20	20	19	21	20	21	20	19	19	42	37	38	42	43	41	39	41	44	37	39	37	0.699	0.621	0.629	0.651	0.651	0.648	0.672	0.651	0.693	0.651	0.648	0.648	14.705	9.4207	10.905	11.875	18.486	9.7039	9.7829	14.963	14.976
gi|119580500	A0A024R1N1	MYH9	Myosin, heavy polypeptide 9, non-muscle, isoform CRA_a	227 kDa	81	84	71	76	77	74	75	77	61	70	75	76	97	106	97	97	100	91	95	97	76	90	98	100	0.46	0.482	0.423	0.442	0.453	0.432	0.427	0.458	0.385	0.419	0.439	0.454	1.7428	1.8141	1.7757	1.4073	1.8317	1.0243	1.5333	1.7734	0.91828
gi|119606621	V9HWE1	HEL113	Epididymis luminal protein 113 (Vimentin isoform 1)	54 kDa	40	37	36	40	42	41	44	39	39	37	37	34	51	49	49	54	55	53	57	49	50	47	48	47	0.702	0.687	0.652	0.736	0.723	0.766	0.773	0.736	0.794	0.693	0.697	0.71	11.491	8.9248	10.331	11.179	14.626	8.587	15.224	10.317	8.6855
gi|116063573	P21333	FLNA	Filamin-A (FLN-A) (Actin-binding protein 280) (ABP-280) (Alpha-filamin) (Endothelial actin-binding protein) (Filamin-1) (Non-muscle filamin)	280 kDa	76	91	76	78	83	81	82	81	72	69	74	77	82	105	86	85	89	93	95	93	83	76	83	89	0.429	0.511	0.44	0.452	0.462	0.463	0.461	0.459	0.394	0.421	0.433	0.46	0.92093	1.2131	1.0293	0.78646	1.0403	0.74207	1.0829	1.1443	0.755
gi|160332335	Q09666	AHNAK	Neuroblast differentiation-associated protein AHNAK (Desmoyokin)	629 kDa	69	84	65	75	69	77	63	67	54	59	59	52	72	89	68	78	70	78	63	68	55	61	60	56	0.166	0.203	0.162	0.179	0.158	0.181	0.143	0.16	0.124	0.142	0.141	0.126	0.26215	0.29885	0.24952	0.23676	0.25603	0.1905	0.2046	0.2492	0.15386
gi|119629162	A0A024RDT4	LCP1	Lymphocyte cytosolic protein 1 (L-plastin), isoform CRA_a	70 kDa	33	36	35	39	34	35	32	31	39	36	37	37	38	48	44	49	42	47	38	35	53	42	46	49	0.614	0.721	0.616	0.73	0.632	0.705	0.616	0.585	0.748	0.711	0.73	0.738	2.7089	4.0533	3.8125	3.9136	3.3428	2.8866	2.4761	2.3291	4.7708
gi|609412460	Q9BTT0	ANSP32E	Chain A, Crystal Structure Of Human Lnkh2b-h2a.z-anp32e	22 kDa	10	10	10	10	10	13	11	9	9	10	9	10	15	14	14	15	14	20	16	13	12	14	13	15	0.388	0.411	0.431	0.431	0.431	0.498	0.469	0.373	0.464	0.512	0.373	0.512	4.8004	3.6114	4.1803	3.8764	4.0748	6.7239	5.1202	3.5571	2.3873
gi|40849944	Q15149	PLEC	Plectin (PCN) (PLTN) (Hemidesmosomal protein 1) (HD1) (Plectin-1)	516 kDa	29	62	31	44	29	48	34	54	58	36	34	39	29	64	31	44	29	49	34	55	61	36	34	41	0.0849	0.188	0.0893	0.137	0.0823	0.147	0.0913	0.162	0.182	0.109	0.102	0.12	0.11656	0.25397	0.12776	0.14993	0.11576	0.1387	0.12694	0.24487	0.21906
gi|119625803	V9HWC0	HEL70	Epididymis luminal protein 70 (Moesin, isoform CRA_a)	68 kDa	26	28	23	26	26	28	28	25	24	25	27	23	28	31	26	30	30	30	29	27	27	27	30	25	0.454	0.428	0.419	0.468	0.458	0.418	0.473	0.438	0.444	0.4	0.454	0.423	1.6022	1.7024	1.4321	1.4682	1.8057	1.1998	1.5609	1.5279	1.2081
gi|114306777	Q5SU16	TUBB	Tubulin beta chain	50 kDa	21	21	19	21	20	21	20	20	20	20	22	21	25	27	25	26	25	26	24	27	25	25	29	24	0.651	0.707	0.68	0.707	0.667	0.707	0.667	0.687	0.703	0.705	0.725	0.723	2.3173	2.3888	2.361	2.0263	2.3014	1.6558	1.9535	2.7615	1.8644
gi|119578452	P68363	TUBA1B	Tubulin alpha-1B chain (Alpha-tubulin ubiquitous) (Tubulin K-alpha-1) (Tubulin alpha-ubiquitous chain) [Cleaved into: Detyrosinated tubulin alpha-1B chain]	50 kDa	15	19	17	16	16	18	19	17	19	17	18	18	20	22	24	23	22	26	26	23	26	23	25	24	0.428	0.537	0.503	0.506	0.503	0.568	0.614	0.497	0.583	0.552	0.537	0.521	1.4928	1.5611	2.1316	1.5567	1.7614	1.6192	2.2429	1.9616	1.9742
gi|119578756	Q9Y490	TLN1	Talin-1	270 kDa	26	45	31	34	34	32	33	31	39	31	30	40	27	47	32	35	36	35	34	32	41	34	35	44	0.159	0.305	0.204	0.233	0.222	0.203	0.213	0.202	0.262	0.212	0.197	0.291	0.22317	0.38878	0.27815	0.24578	0.31291	0.20084	0.26853	0.27779	0.29814
gi|109730535	P00558	PGK1	Phosphoglycerate kinase (EC 2.7.2.3)	45 kDa	19	19	19	21	23	17	21	17	21	18	20	16	23	23	21	25	28	24	28	22	28	24	24	19	0.559	0.602	0.578	0.647	0.703	0.564	0.619	0.578	0.643	0.585	0.621	0.53	2.4162	2.1268	2.0566	2.3213	3.6715	1.7403	3.3791	2.2491	2.9744
gi|1170586	P46940	IQGAP1	Ras GTPase-activating-like protein IQGAP1 (p195)	189 kDa	31	45	36	41	35	38	23	30	26	29	37	39	32	48	37	43	37	39	24	30	26	30	38	42	0.266	0.381	0.307	0.368	0.304	0.343	0.211	0.284	0.237	0.287	0.331	0.365	0.42403	0.65145	0.52341	0.5103	0.5102	0.36412	0.28392	0.39708	0.26229
gi|119575938	A3R0T8	HIST1H1E	Histone 1, H1e (Histone H1e)	22 kDa	9	9	7	8	11	10	12	7	8	8	8	8	12	11	9	10	13	14	13	8	10	10	10	10	0.288	0.311	0.196	0.269	0.342	0.356	0.356	0.269	0.269	0.269	0.269	0.269	2.6352	1.944	1.5461	1.4847	3.1054	2.4373	2.858	1.2607	1.4792
gi|1136140	A0A024R611	CORO1A	Coronin	51 kDa	18	18	15	16	18	18	12	16	17	18	17	17	20	22	16	19	19	23	13	18	19	23	21	19	0.371	0.46	0.349	0.384	0.401	0.449	0.284	0.367	0.436	0.44	0.488	0.436	1.4538	1.5182	1.0223	1.0743	1.3213	1.2363	0.6692	1.2358	1.0704
gi|119573383	P02545	LMNA	Lamin A/C, isoform CRA_c	87 kDa	21	24	22	25	24	24	26	25	27	19	26	24	25	27	29	26	28	27	31	29	32	19	31	29	0.344	0.363	0.344	0.356	0.352	0.368	0.386	0.372	0.411	0.291	0.378	0.356	0.87844	0.87122	1.1305	0.75349	1.0414	0.65315	1.1321	1.1291	1.0513
gi|10999057	P08575	PTPRC	Receptor-type tyrosine-protein phosphatase C (EC 3.1.3.48) (Leukocyte common antigen) (L-CA) (T200) (CD antigen CD45)	128 kDa	21	26	25	27	30	25	26	30	21	26	25	26	22	28	25	29	31	27	29	35	24	30	28	28	0.253	0.302	0.294	0.31	0.339	0.296	0.278	0.338	0.279	0.294	0.294	0.299	0.43356	0.52797	0.52323	0.50878	0.68811	0.37636	0.5759	0.84291	0.39119
gi|119582091	A0A0S2Z377	ANXA6	Annexin (Fragment)	75 kDa	19	27	27	32	26	27	29	27	23	25	28	24	20	30	29	36	26	30	33	32	28	29	32	27	0.36	0.501	0.495	0.573	0.481	0.511	0.514	0.496	0.423	0.457	0.505	0.453	0.78382	1.3278	1.4483	1.7091	1.1732	0.99548	1.639	1.724	1.0765
gi|119587943	P11142	HSPA8	Heat shock cognate 71kDa protein	71 kDa	14	19	16	18	20	21	23	24	27	19	21	19	18	24	22	23	26	26	30	31	35	23	27	25	0.288	0.413	0.344	0.353	0.424	0.427	0.475	0.494	0.505	0.385	0.449	0.398	0.73325	1.0062	1.0128	0.86154	1.2974	0.86204	1.536	1.8163	1.8133
gi|116496673	P13639	EEF2	Elongation factor 2 (EF-2)	95 kDa	15	22	17	23	18	21	21	24	26	21	26	24	15	23	17	24	18	22	22	26	28	22	29	28	0.212	0.348	0.26	0.358	0.234	0.35	0.3	0.359	0.381	0.341	0.404	0.411	0.38446	0.60216	0.46051	0.58752	0.48415	0.42371	0.5869	0.83334	0.73759
gi|119569231	P20700	LMNB1	Lamin-B1	66 kDa	19	18	16	23	21	21	23	20	20	20	18	18	20	20	17	27	22	23	25	22	22	21	20	18	0.396	0.391	0.333	0.468	0.411	0.422	0.442	0.41	0.442	0.43	0.42	0.403	1.0217	0.96904	0.82103	1.3445	1.1759	0.89917	1.4253	1.2935	1.0227
gi|119598292	P14618	PKM	Pyruvate kinase, PKM	60 kDa	21	22	21	22	21	21	22	20	24	21	22	23	23	26	23	26	24	27	25	22	30	27	25	29	0.48	0.533	0.487	0.509	0.482	0.498	0.491	0.458	0.554	0.516	0.518	0.547	1.3948	1.528	1.4211	1.4018	1.4923	1.2289	1.4773	1.3153	1.8376
gi|111306539	P07900	HSP90AA1	Heat shock protein 90kDa alpha (Cytosolic), class A member 1, isoform CRA_a	85 kDa	17	19	22	21	20	20	23	22	23	21	22	18	18	21	25	23	22	23	25	25	27	24	25	20	0.286	0.316	0.346	0.343	0.311	0.331	0.373	0.381	0.352	0.337	0.361	0.284	0.57164	0.62563	0.94004	0.65627	0.75556	0.53629	0.84334	0.93883	0.83774
gi|1167843	A0A024R4F1	ENO1	Enolase 1, (Alpha), isoform CRA_a (Epididymis secretory protein Li 17)	47 kDa	13	16	13	16	13	19	15	14	20	13	16	16	18	20	17	21	17	24	19	20	28	19	21	23	0.366	0.548	0.415	0.532	0.399	0.627	0.447	0.465	0.629	0.47	0.565	0.53	1.3804	1.4643	1.2761	1.4698	1.2439	1.5562	1.3868	1.6928	2.6289
gi|11610570	Q9Y3Z3	SAMHD1	Deoxynucleoside triphosphate triphosphohydrolase SAMHD1 (dNTPase) (EC 3.1.5.-) (Dendritic cell-derived IFNG-induced protein) (DCIP) (Monocyte protein 5) (MOP-5) (SAM domain and HD domain-containing protein 1)	72 kDa	20	28	21	24	21	25	21	20	25	20	24	24	20	32	22	26	21	29	21	22	29	25	25	28	0.401	0.542	0.427	0.471	0.436	0.495	0.395	0.407	0.486	0.422	0.468	0.495	0.83421	1.6107	0.9839	1.0226	0.89234	1.0093	0.82127	0.98264	1.2305
gi|220702506	P30101	PDIA3	Protein disulfide-isomerase A3 (EC 5.3.4.1) (58 kDa glucose-regulated protein) (58 kDa microsomal protein) (p58) (Disulfide isomerase ER-60) (Endoplasmic reticulum resident protein 57) (ER protein 57) (ERp57) (Endoplasmic reticulum resident protein 60) (ER protein 60) (ERp60)	54 kDa	19	18	22	21	18	21	22	23	20	19	18	17	19	19	22	22	18	22	22	24	22	20	19	19	0.447	0.482	0.568	0.563	0.451	0.545	0.528	0.622	0.568	0.505	0.464	0.484	1.2022	1.0581	1.5758	1.249	1.0926	1.0206	1.4137	1.8443	1.2444
gi|119577214	A0A0S2Z3G9	ACTN4	Actinin alpha 4 isoform 1 (Fragment)	105 kDa	20	23	23	25	20	24	18	19	28	25	24	18	20	24	24	28	21	25	19	20	30	28	25	20	0.297	0.355	0.345	0.357	0.297	0.373	0.271	0.301	0.422	0.375	0.382	0.29	0.4945	0.5591	0.64716	0.64133	0.52446	0.44419	0.42224	0.50318	0.70907
gi|119591367	A0A024R4A0	NCL	Nucleolin, isoform CRA_b	77 kDa	16	18	17	19	18	18	21	19	20	18	18	19	17	19	18	20	19	19	24	21	23	19	20	19	0.241	0.272	0.263	0.265	0.272	0.259	0.283	0.279	0.285	0.254	0.272	0.275	0.6051	0.62388	0.66823	0.61691	0.70393	0.46772	0.92248	0.83591	0.75953
gi|119575936	A0A024R017	HIST1H2AC	Histone H2A	14 kDa	5	4	3	2	2	4	3	2	3	3	3	3	10	6	5	3	3	5	4	3	5	5	5	5	0.577	0.6	0.546	0.323	0.323	0.408	0.346	0.323	0.546	0.546	0.546	0.546	7.202	2.3777	2.1027	0.91704	1.1278	1.3618	1.4166	1.1555	1.6604
gi|31645	P04406	GAPDH	Glyceraldehyde-3-phosphate dehydrogenase (GAPDH) (EC 1.2.1.12) (Peptidyl-cysteine S-nitrosylase GAPDH) (EC 2.6.99.-)	36 kDa	9	8	8	10	9	7	10	7	13	7	10	10	14	15	12	16	14	13	14	13	18	10	15	17	0.412	0.37	0.37	0.475	0.412	0.427	0.424	0.367	0.594	0.355	0.424	0.546	1.4073	1.3991	1.1079	1.4442	1.3977	0.81852	1.2864	1.2622	1.8041
gi|109730247	B2R4R0	HIST1H4L	Histone H4	11 kDa	9	7	6	7	6	9	8	6	5	7	6	9	14	12	9	11	9	17	11	9	8	10	8	14	0.563	0.524	0.515	0.524	0.515	0.563	0.553	0.515	0.417	0.524	0.515	0.534	23.197	11.817	5.8575	8.2106	5.7097	34.324	9.2937	5.85	3.4407
gi|119569144	Q6IPS9	EEF1A1	Elongation factor 1-alpha	50 kDa	11	13	12	11	12	16	11	11	14	13	11	10	15	16	14	13	16	18	15	14	18	17	14	14	0.331	0.411	0.351	0.377	0.348	0.459	0.333	0.333	0.42	0.366	0.333	0.271	0.93179	0.9077	0.85428	0.60635	1.0242	0.82492	0.8517	0.85318	1.0058
gi|119627644	D3DPU2	CAP1	Adenylyl cyclase-associated protein	52 kDa	11	16	14	16	13	15	14	14	16	15	14	17	15	20	18	21	19	20	19	17	23	20	18	22	0.347	0.4	0.413	0.465	0.392	0.478	0.385	0.394	0.505	0.461	0.423	0.48	0.88964	1.2514	1.2115	1.2511	1.2929	0.93819	1.1899	1.1021	1.4717
gi|119614243	P22626	HNRNPA2B1	Heterogeneous nuclear ribonucleoproteins A2/B1 (hnRNP A2/B1)	37 kDa	14	12	13	13	16	16	18	14	18	12	12	11	17	14	16	16	19	19	20	18	22	14	15	14	0.422	0.374	0.399	0.397	0.53	0.467	0.578	0.422	0.635	0.374	0.363	0.351	1.8749	1.1656	1.7072	1.3531	2.3116	1.5359	2.3621	2.1284	2.5484
gi|119609128	P60174	TPI1	Triosephosphate isomerase (TIM) (EC 5.3.1.1) (Triose-phosphate isomerase)	31 kDa	13	14	14	14	13	13	14	12	14	13	13	14	18	19	20	22	18	19	20	18	19	18	18	20	0.65	0.685	0.685	0.685	0.65	0.65	0.685	0.647	0.654	0.657	0.657	0.685	3.1007	3.0784	4.011	4.0073	3.0794	2.3079	3.5984	3.155	2.8139
gi|113606	P04075	ALDOA	Fructose-bisphosphate aldolase A (EC 4.1.2.13) (Lung cancer antigen NY-LU-1) (Muscle-type aldolase)	39 kDa	18	16	18	18	18	17	18	18	15	14	17	14	20	18	20	21	21	19	20	20	18	17	20	16	0.61	0.577	0.618	0.679	0.637	0.679	0.626	0.646	0.58	0.552	0.596	0.541	2.3297	1.6701	2.3736	2.078	2.5557	1.389	2.3521	2.3706	1.5266
gi|117190174	P07910	HNRNPC	Heterogeneous nuclear ribonucleoproteins C1/C2 (hnRNP C1/C2)	32 kDa	11	11	10	9	11	11	11	11	9	10	12	11	13	14	12	12	14	14	15	13	11	13	14	13	0.382	0.375	0.382	0.352	0.382	0.375	0.382	0.375	0.352	0.375	0.406	0.382	1.4923	1.5007	1.3239	1.0493	1.6933	1.1251	1.7727	1.5185	0.9047
gi|113950	P07355	ANXA2	Annexin A2 (Annexin II) (Annexin-2) (Calpactin I heavy chain) (Calpactin-1 heavy chain) (Chromobindin-8) (Lipocortin II) (Placental anticoagulant protein IV) (PAP-IV) (Protein I) (p36)	39 kDa	14	16	16	16	16	16	14	11	16	15	14	19	16	21	21	20	18	22	17	13	20	21	20	25	0.431	0.572	0.525	0.546	0.525	0.566	0.454	0.398	0.546	0.546	0.475	0.619	1.5832	2.3587	2.7302	1.9567	1.9554	1.9521	1.6162	1.1306	1.9496
gi|40046668	UPI000015A497	N/A	Unnamed protein product	18 kDa	12	12	11	12	13	12	13	12	12	11	12	10	13	13	13	17	14	14	14	14	14	12	13	13	0.624	0.709	0.697	0.697	0.709	0.697	0.709	0.709	0.709	0.612	0.709	0.57	4.7722	4.2005	4.8621	8.077	5.7273	3.8055	5.2711	5.868	4.6398
gi|109941363	A0A024R1N4	XRCC6	X-ray repair complementing defective repair in Chinese hamster cells 6 (Ku autoantigen, 70kDa), isoform CRA_a	70 kDa	17	22	17	17	19	19	11	19	13	18	17	20	18	26	19	21	21	22	13	22	15	20	20	23	0.348	0.432	0.333	0.34	0.378	0.383	0.207	0.388	0.304	0.346	0.337	0.402	0.74846	1.1777	0.82619	0.76285	0.93821	0.67065	0.43483	1.0341	0.46455
gi|119590969	P913010	XRCC5	X-ray repair complementing defective repair in Chinese hamster cells 5 (double-strand-break rejoining; Ku autoantigen, 80kDa), isoform CRA_b	94 kDa	13	20	17	20	18	21	14	16	22	18	19	17	13	21	17	22	18	22	14	17	24	20	20	20	0.221	0.316	0.261	0.319	0.287	0.335	0.219	0.265	0.36	0.287	0.282	0.268	0.32882	0.54341	0.47195	0.53241	0.49637	0.43508	0.32971	0.47134	0.60155
gi|119616742	A0A024RAS5	ARHGDIB	Rho GDP dissociation inhibitor (GDI) beta, isoform CRA_a	23 kDa	7	8	7	8	9	10	11	7	10	8	7	8	12	11	10	12	14	15	15	11	13	12	10	11	0.557	0.557	0.557	0.557	0.592	0.627	0.627	0.557	0.697	0.592	0.557	0.557	2.3898	1.7717	1.7154	1.9298	3.293	2.5614	3.548	2.0482	2.27
gi|119614801	Q00610	CLTC	Clathrin, heavy polypeptide (Hc), isoform CRA_a	192 kDa	11	26	15	25	14	19	21	18	26	18	26	19	11	26	15	26	14	19	21	18	27	18	28	19	0.0963	0.198	0.124	0.217	0.123	0.157	0.171	0.153	0.23	0.161	0.223	0.162	0.11846	0.28126	0.1704	0.25803	0.15368	0.14478	0.22561	0.20965	0.26939
gi|119578808	P55072	VCP	Valosin-containing protein, isoform CRA_b	89 kDa	12	14	13	16	12	13	14	13	17	14	15	11	13	16	15	18	14	15	15	15	21	16	17	13	0.21	0.239	0.226	0.293	0.212	0.215	0.241	0.212	0.303	0.256	0.238	0.176	0.34809	0.3998	0.42543	0.42927	0.37958	0.27554	0.38167	0.42489	0.52987
gi|119579694	A0A024R1A3	UBE1	Testicular secretory protein Li 63 (Ubiquitin-activating enzyme E1 (A1S9T and BN75 temperature sensitivity complementing), isoform CRA_a)	118 kDa	11	15	14	19	15	18	16	16	18	20	14	17	13	17	17	24	17	21	20	19	21	22	17	20	0.154	0.226	0.208	0.306	0.218	0.27	0.229	0.224	0.273	0.325	0.205	0.272	0.24904	0.30384	0.3517	0.43678	0.34283	0.29855	0.38803	0.40432	0.36401
gi|117501	P27797	CALR	Calreticulin (CRP55) (Calregulin) (Endoplasmic reticulum resident protein 60) (ERp60) (HACBP) (grp60)	48 kDa	10	10	8	9	8	10	11	11	13	10	9	8	12	12	10	10	10	12	12	12	14	12	12	8	0.355	0.355	0.266	0.3	0.302	0.355	0.374	0.374	0.501	0.372	0.3	0.242	0.79665	0.70121	0.63736	0.44263	0.70342	0.46738	0.6474	0.81062	0.88473
gi|119613092	Q53GN4	WDR1	WD repeat domain 1, isoform CRA_a (WD repeat-containing protein 1 isoform 1 variant) (Fragment)	66 kDa	14	13	17	18	16	18	17	16	15	16	14	12	15	14	17	19	17	19	18	16	18	17	14	13	0.371	0.366	0.469	0.447	0.457	0.482	0.449	0.401	0.386	0.413	0.358	0.376	0.62181	0.49727	0.75814	0.70964	0.73901	0.57991	0.74022	0.69344	0.65156
gi|119573616	A0A0S2Z4G4	TPM3	Tropomyosin 3 isoform 1 (Fragment)	29 kDa	13	11	11	11	12	11	14	10	7	10	13	9	16	14	14	14	15	14	16	13	9	13	16	11	0.407	0.347	0.363	0.363	0.399	0.363	0.431	0.335	0.27	0.335	0.383	0.298	2.7259	1.8318	2.1203	1.6805	2.3697	1.3733	2.4916	1.8391	0.77736
gi|119610787	P07737	PFN1	Profilin-1 (Epididymis tissue protein Li 184a) (Profilin I)	15 kDa	8	7	8	7	7	8	6	7	8	6	6	6	11	12	13	11	10	13	8	9	10	9	9	11	0.636	0.593	0.693	0.593	0.593	0.693	0.521	0.593	0.693	0.521	0.521	0.521	4.8274	5.3167	7.6668	3.8982	3.8102	4.9656	2.1624	3.0801	3.0867
gi|109658840	B0I1T2	MYO1G	Myosin IG	116 kDa	19	13	20	18	19	14	16	13	14	16	15	11	19	13	20	18	19	14	16	13	14	16	15	11	0.243	0.166	0.25	0.239	0.237	0.169	0.203	0.18	0.183	0.22	0.201	0.151	0.40364	0.22242	0.43945	0.3042	0.40087	0.18222	0.2971	0.25712	0.22218
gi|114549	P06576	ATP5B	ATP synthase subunit beta, mitochondrial (EC 3.6.3.14)	57 kDa	15	13	16	17	15	15	14	12	19	14	16	14	20	16	18	20	19	17	16	13	22	16	20	16	0.372	0.353	0.414	0.491	0.369	0.442	0.361	0.321	0.569	0.397	0.473	0.369	1.222	0.75449	1.0487	0.98678	1.1152	0.62083	0.7835	0.64385	1.1567
gi|254763463	Q00839	HNRNPU	Heterogeneous nuclear ribonucleoprotein U (hnRNP U) (Scaffold attachment factor A) (SAF-A) (p120) (pp120)	91 kDa	12	15	12	15	15	12	16	14	13	12	15	11	12	15	14	15	16	12	19	15	15	12	16	12	0.229	0.312	0.199	0.253	0.257	0.185	0.236	0.218	0.24	0.19	0.28	0.219	0.30954	0.36065	0.38222	0.33086	0.4425	0.20426	0.51275	0.41692	0.32965
gi|1090507	P25705	ATP5A1	ATP synthase:SUBUNIT=alpha	60 kDa	13	15	13	17	13	18	16	16	16	12	13	12	14	16	14	18	14	20	17	17	19	14	15	15	0.253	0.338	0.278	0.38	0.268	0.387	0.367	0.353	0.383	0.255	0.28	0.266	0.6505	0.69512	0.66276	0.7628	0.64604	0.73708	0.79075	0.88029	0.8275
gi|119608026	P11021	HSPA5	78 kDa glucose-regulated protein	72 kDa	13	15	13	16	14	16	19	18	19	14	17	16	13	16	14	16	15	16	21	20	23	14	20	16	0.326	0.317	0.289	0.336	0.323	0.367	0.401	0.382	0.41	0.327	0.364	0.361	0.60245	0.67862	0.61381	0.62258	0.70742	0.50876	1.0115	1.0516	1.0162
gi|100913206	Q08211	DHX9	ATP-dependent RNA helicase A (EC 3.6.4.13) (DEAH box protein 9) (DExH-box helicase 9) (Leukophysin) (LKP) (Nuclear DNA helicase II) (NDH II) (RNA helicase A)	141 kDa	14	15	13	19	13	12	10	18	18	16	19	15	15	17	14	21	14	13	11	19	18	16	20	17	0.159	0.156	0.149	0.209	0.145	0.134	0.108	0.2	0.183	0.174	0.211	0.172	0.23903	0.24429	0.22458	0.29073	0.21891	0.13345	0.15273	0.32341	0.23932
gi|119615585	A0A024RAI1	ACTR3	ARP3 actin-related protein 3 homolog (Yeast), isoform CRA_a	47 kDa	9	11	11	12	10	11	10	11	13	14	10	10	10	12	12	14	11	12	11	12	16	15	11	12	0.349	0.397	0.4	0.426	0.376	0.402	0.371	0.397	0.455	0.49	0.364	0.44	0.56027	0.63808	0.73859	0.73745	0.63545	0.47837	0.58484	0.73764	0.90804
gi|119583079	P61978	HNRNPK	Heterogeneous nuclear ribonucleoprotein K (hnRNP K) (Transformation up-regulated nuclear protein) (TUNP)	51 kDa	11	12	9	13	13	12	13	11	13	11	16	11	12	12	10	13	14	12	13	12	14	12	18	11	0.315	0.356	0.274	0.359	0.341	0.326	0.374	0.322	0.376	0.322	0.402	0.339	0.65243	0.57427	0.51677	0.59121	0.81136	0.43053	0.6692	0.66388	0.6573
gi|119585685	V9HWD9	HEL107	Epididymis luminal protein 107 (Transketolase (Wernicke-Korsakoff syndrome), isoform CRA_a) (Transketolase isoform 1)	68 kDa	10	14	11	16	12	13	12	16	14	8	12	11	10	15	11	18	12	15	12	17	14	9	14	12	0.226	0.337	0.262	0.414	0.228	0.348	0.257	0.361	0.337	0.249	0.326	0.265	0.35202	0.52885	0.4047	0.63049	0.44153	0.39648	0.40636	0.73055	0.43951
gi|119607087	P78527	PRKDC	DNA-dependent protein kinase catalytic subunit (DNA-PK catalytic subunit) (DNA-PKcs) (EC 2.7.11.1) (DNPK1) (p460)	469 kDa	18	30	18	21	16	16	3	18	5	10	14	21	19	31	18	21	16	16	3	18	5	11	14	22	0.0664	0.104	0.0695	0.0795	0.0606	0.0618	0.0104	0.0627	0.0228	0.0385	0.0538	0.0824	0.081879	0.1227	0.078754	0.073595	0.06776	0.045022	0.011176	0.078653	0.016509
gi|112690	P27348	YWHAQ	14-3-3 protein theta (14-3-3 protein T-cell) (14-3-3 protein tau) (Protein HS1)	28 kDa	9	11	10	10	10	10	8	11	10	11	8	11	9	12	12	11	11	11	8	11	11	12	9	13	0.441	0.49	0.49	0.457	0.49	0.457	0.335	0.494	0.445	0.457	0.38	0.457	1.032	1.4823	1.7158	1.1642	1.4319	0.95139	0.78543	1.467	1.16
gi|11527777	P14866	HNRNPL	Heterogeneous nuclear ribonucleoprotein L (hnRNP L)	64 kDa	11	10	10	9	10	10	10	10	11	10	10	10	11	10	10	9	10	11	11	10	12	11	11	11	0.34	0.312	0.295	0.287	0.306	0.282	0.295	0.295	0.324	0.295	0.295	0.306	0.42723	0.33273	0.38514	0.26745	0.37543	0.28192	0.39051	0.38465	0.38535
gi|21752646	Q86UX7	FERMT3	Fermitin family homolog 3 (Kindlin-3) (MIG2-like protein) (Unc-112-related protein 2)	75 kDa	11	13	14	13	15	13	11	13	8	11	14	13	12	14	15	14	15	14	11	14	8	11	15	13	0.244	0.293	0.299	0.287	0.318	0.32	0.24	0.308	0.193	0.268	0.3	0.288	0.38785	0.41713	0.52954	0.38268	0.51617	0.31272	0.31762	0.48222	0.19
gi|119573145	P37802	TAGLN2	Transgelin-2 (Epididymis tissue protein Li 7e) (SM22-alpha homolog)	22 kDa	6	8	6	11	5	10	4	5	10	9	8	9	6	8	7	14	5	13	4	5	11	11	10	11	0.407	0.513	0.457	0.633	0.367	0.618	0.241	0.387	0.613	0.608	0.497	0.608	0.76015	1.0477	0.97845	2.8229	0.58186	1.958	0.39686	0.59616	1.6949
gi|119602090	A0A024R6K5	EVL	Enah/Vasp-like, isoform CRA_a	45 kDa	8	8	9	9	10	9	10	9	13	10	10	7	9	9	11	9	12	10	12	10	15	11	12	8	0.269	0.245	0.269	0.269	0.3	0.269	0.3	0.286	0.438	0.296	0.31	0.2	0.52443	0.46161	0.70703	0.42349	0.78277	0.40001	0.72043	0.61681	0.89676
gi|116848	P23528	CFL1	Cofilin-1 (18 kDa phosphoprotein) (p18) (Cofilin, non-muscle isoform)	19 kDa	5	9	8	8	7	9	8	6	7	9	7	9	7	13	13	12	9	13	11	8	10	14	12	14	0.458	0.572	0.572	0.572	0.572	0.572	0.506	0.458	0.506	0.572	0.506	0.572	1.2913	3.968	4.593	3.0098	2.0184	2.9748	2.8026	1.6597	2.0165
gi|119606836	UPI00001F8AA5		GDP dissociation inhibitor 2, isoform CRA_a	48 kDa	7	13	12	15	11	14	8	7	14	12	14	14	8	17	15	19	12	17	9	9	17	16	17	19	0.236	0.43	0.383	0.475	0.348	0.433	0.265	0.236	0.414	0.364	0.437	0.442	0.40544	1.0612	1.0034	1.1769	0.69883	0.79558	0.43217	0.4811	0.97001
gi|108250392	UPI0000D831C8		unnamed protein product	27 kDa	9	7	7	7	7	7	8	7	9	6	7	5	14	10	12	10	11	12	13	11	12	8	11	9	0.445	0.406	0.406	0.371	0.336	0.371	0.406	0.406	0.406	0.371	0.406	0.293	2.4663	1.1607	1.8595	1.0648	1.5463	1.2044	1.944	1.5843	1.4684
gi|119590554	A0A024R3X4	HSPD1	Heat shock 60kDa protein 1 (Chaperonin), isoform CRA_a (Heat shock 60kDa protein 1 isoform 1)	61 kDa	10	12	12	15	9	13	9	10	15	14	15	15	10	14	12	16	9	15	9	10	17	17	15	16	0.246	0.326	0.295	0.37	0.229	0.326	0.215	0.243	0.405	0.342	0.372	0.363	0.40152	0.55524	0.5198	0.67596	0.34889	0.45929	0.3211	0.40856	0.67349
gi|20151189	P00367	GLUD1	Glutamate dehydrogenase 1, mitochondrial (GDH 1) (EC 1.4.1.3)	56 kDa	11	14	12	12	13	13	9	14	15	11	12	9	12	15	14	13	14	13	9	15	17	12	13	10	0.307	0.398	0.327	0.323	0.382	0.358	0.257	0.4	0.36	0.305	0.337	0.25	0.57362	0.69485	0.7268	0.51802	0.70846	0.42331	0.35802	0.80326	0.76849
gi|119616854	Q5U077	LDHB	L-lactate dehydrogenase (EC 1.1.1.27)	37 kDa	8	8	9	11	8	8	10	11	10	9	10	6	10	10	11	15	8	9	11	13	12	11	11	6	0.314	0.347	0.323	0.407	0.317	0.347	0.401	0.407	0.377	0.374	0.377	0.287	0.92564	0.81475	1.0817	1.4049	0.68165	0.52847	0.97042	1.3956	0.97348
gi|119581556	K7B371	PTBP1	Polypyrimidine tract binding protein 1, isoform CRA_a	59 kDa	6	9	6	5	6	8	7	8	10	9	6	10	7	10	7	6	6	9	8	9	12	11	8	12	0.189	0.278	0.196	0.182	0.189	0.24	0.225	0.24	0.298	0.296	0.175	0.353	0.26873	0.36867	0.2738	0.18077	0.22232	0.24157	0.28892	0.3725	0.42907
gi|119617167	A0A024RB53	HNRPA1	Heterogeneous nuclear ribonucleoprotein A1, isoform CRA_a	34 kDa	10	9	10	9	9	7	10	9	13	7	8	8	13	12	11	11	10	9	13	11	17	9	10	10	0.387	0.338	0.375	0.372	0.338	0.297	0.441	0.338	0.547	0.284	0.322	0.284	1.3555	1.0427	1.0481	0.95658	0.88046	0.58501	1.5983	1.0467	2.0051
gi|1090503	P27695	APEX1	DNA-(apurinic or apyrimidinic site) lyase (APEX nuclease)	36 kDa	10	13	11	10	12	12	10	11	9	11	12	11	10	15	11	12	12	13	10	11	10	11	13	14	0.403	0.475	0.459	0.412	0.487	0.459	0.459	0.459	0.431	0.44	0.506	0.459	0.83774	1.4378	0.98822	0.89991	1.1068	0.83958	0.76573	0.98695	0.67402
gi|119582533	P38646	HSPA9	Stress-70 protein, mitochondrial (75 kDa glucose-regulated protein) (GRP-75) (Heat shock 70 kDa protein 9) (Mortalin) (MOT) (Peptide-binding protein 74) (PBP74)	74 kDa	13	11	10	13	13	9	16	13	14	13	14	10	13	11	10	13	13	9	16	13	14	13	14	10	0.258	0.211	0.202	0.252	0.256	0.174	0.328	0.239	0.281	0.261	0.281	0.202	0.44423	0.31561	0.32444	0.35872	0.44118	0.18478	0.53702	0.45202	0.39418
gi|119624662	P08238	HSP90AB1	Heat shock protein 90kDa beta	83 kDa	7	8	8	8	8	8	14	13	17	12	12	12	7	8	8	8	8	8	15	15	18	12	12	12	0.235	0.232	0.257	0.225	0.244	0.213	0.401	0.358	0.425	0.289	0.326	0.305	0.45677	0.40205	0.5952	0.36885	0.53637	0.30142	0.97597	0.90323	0.96539
gi|119582623	O75367	H2AFY	H2A histone family, member Y, isoform CRA_b	39 kDa	11	14	9	10	11	9	6	6	6	9	8	11	12	17	10	12	13	11	7	9	7	10	10	14	0.41	0.472	0.302	0.391	0.364	0.369	0.288	0.275	0.31	0.353	0.318	0.377	0.94441	1.494	0.73164	0.76263	1.0646	0.54555	0.40202	0.62866	0.35387
gi|10441988	B2R4P9	H3F3A	Histone H3	15 kDa	4	4	2	4	3	7	6	2	3	3	3	4	4	5	2	5	3	9	7	2	4	4	4	6	0.14	0.39	0.103	0.404	0.169	0.537	0.331	0.103	0.338	0.338	0.338	0.404	0.71456	0.8815	0.29237	0.80871	0.47622	1.9389	1.6263	0.29199	0.57491
gi|2627129	P0CG48	UBC	Polyubiquitin-C [Cleaved into: Ubiquitin]	68 kDa	5	4	5	5	6	5	5	5	5	5	5	6	6	5	6	6	7	6	6	6	6	6	6	7	0.0772	0.0624	0.0772	0.0624	0.0772	0.0772	0.0772	0.0772	0.0624	0.0772	0.0772	0.0772	0.189	0.1353	0.19256	0.15262	0.22442	0.12472	0.17276	0.19232	0.15206
gi|119597083	A4D275	ARPC1B	Actin related protein 2/3 complex, subunit 1B, 41kDa (Actin related protein 2/3 complex, subunit 1B, 41kDa, isoform CRA_a) (cDNA, FLJ95695, Homo sapiens actin related protein 2/3 complex, subunit 1B, 41kDa(ARPC1B), mRNA)	41 kDa	10	8	8	9	10	6	8	8	9	9	10	8	12	9	8	11	12	8	9	9	11	11	11	9	0.368	0.28	0.325	0.347	0.39	0.242	0.296	0.323	0.328	0.371	0.392	0.323	0.89459	0.51784	0.51046	0.63351	0.88846	0.33061	0.53775	0.59863	0.6312
gi|119631255	P42224	STAT1	Signal transducer and activator of transcription 1-alpha/beta (Transcription factor ISGF-3 components p91/p84)	87 kDa	4	9	7	7	4	9	16	13	21	13	13	14	4	10	7	8	4	10	17	13	25	14	14	16	0.0747	0.167	0.121	0.127	0.072	0.165	0.269	0.219	0.365	0.221	0.228	0.235	0.09259	0.22853	0.17475	0.16136	0.091955	0.17133	0.46362	0.36429	0.70812
gi|113944	P04083	ANXA1	Annexin A1 (Annexin I) (Annexin-1) (Calpactin II) (Calpactin-2) (Chromobindin-9) (Lipocortin I) (Phospholipase A2 inhibitory protein) (p35)	39 kDa	9	10	8	17	5	16	7	3	11	14	11	15	10	11	10	20	5	19	8	3	12	16	13	17	0.376	0.408	0.332	0.575	0.251	0.59	0.269	0.124	0.399	0.555	0.413	0.558	0.73871	0.74933	0.75264	1.9456	0.29301	1.435	0.49294	0.16527	0.78323
gi|119574077	E9KL35	N/A	Epididymis tissue sperm binding protein Li 3a	35 kDa	10	12	11	12	10	12	13	13	9	12	12	9	10	12	11	12	10	12	13	14	9	12	13	10	0.457	0.631	0.521	0.565	0.435	0.612	0.574	0.65	0.432	0.609	0.562	0.517	0.85342	1.0007	1.0074	0.91808	0.84757	0.75024	1.1873	1.5022	0.58708
gi|119580670	A0A024R1P7	UNC84B	Unc-84 homolog B (C. elegans), isoform CRA_b	80 kDa	8	16	10	15	10	13	7	9	7	8	12	11	9	20	11	18	10	17	7	9	8	10	13	14	0.215	0.361	0.252	0.329	0.244	0.28	0.188	0.234	0.172	0.19	0.254	0.24	0.2527	0.62851	0.32834	0.49619	0.28483	0.37453	0.17227	0.25713	0.17696
gi|119598180	P36578	RPL4	60S ribosomal protein L4	53 kDa	10	12	12	9	9	8	10	11	9	10	8	6	12	13	13	10	11	9	11	13	10	11	9	7	0.279	0.325	0.325	0.252	0.241	0.231	0.275	0.294	0.252	0.287	0.212	0.189	0.61852	0.61004	0.70614	0.38938	0.54455	0.27711	0.50118	0.70523	0.38796
gi|119592202	A0A024R4K3	MDH2	Malate dehydrogenase (EC 1.1.1.37)	36 kDa	8	9	11	10	9	9	12	8	9	8	10	8	8	10	12	12	9	10	13	10	9	9	12	8	0.367	0.396	0.462	0.426	0.393	0.396	0.5	0.358	0.385	0.358	0.432	0.355	0.6061	0.73738	1.1354	0.89991	0.71186	0.55281	1.163	0.85244	0.57669
gi|116242516	P19367	HK1	Hexokinase-1 (EC 2.7.1.1) (Brain form hexokinase) (Hexokinase type I) (HK I)	102 kDa	9	14	9	11	7	11	10	9	6	10	10	11	10	16	10	12	8	12	11	10	7	11	11	12	0.115	0.166	0.12	0.14	0.0938	0.135	0.125	0.115	0.0742	0.128	0.124	0.143	0.21521	0.33505	0.21927	0.21556	0.16548	0.17615	0.21998	0.21899	0.11541
gi|133777079	Q8TC62	39326	Septin 7	49 kDa	8	10	9	8	7	8	6	8	7	8	9	10	8	11	10	8	7	11	7	8	8	9	9	10	0.237	0.317	0.271	0.276	0.213	0.247	0.177	0.247	0.216	0.247	0.288	0.3	0.40194	0.54198	0.54995	0.32457	0.33716	0.40632	0.31031	0.40899	0.32339
gi|11276938	N/A	N/A	hypothetical protein DKFZp762H157.1 - human (fragment)	74 kDa	4	11	8	11	4	9	6	6	11	8	8	9	5	12	9	12	5	11	7	7	13	10	9	11	0.168	0.284	0.219	0.281	0.167	0.248	0.167	0.19	0.265	0.23	0.246	0.26	0.35656	0.65651	0.54449	0.5568	0.35411	0.4194	0.44517	0.44939	0.64742
gi|119589325	P52272	HNRNPM	Heterogeneous nuclear ribonucleoprotein M (hnRNP M)	78 kDa	7	10	10	10	10	7	10	8	15	10	12	11	7	12	10	10	10	7	11	8	17	10	12	11	0.112	0.164	0.152	0.164	0.175	0.112	0.174	0.144	0.263	0.167	0.201	0.189	0.19615	0.33036	0.30483	0.2416	0.29714	0.12944	0.30755	0.23311	0.47917
gi|11041628	A0A024RBK3	RPL6	60S ribosomal protein L6	33 kDa	5	6	7	5	6	5	5	6	3	5	7	6	8	9	8	8	8	6	6	9	5	7	10	8	0.222	0.257	0.285	0.215	0.257	0.201	0.229	0.257	0.149	0.215	0.281	0.253	0.67801	0.70902	0.69079	0.5475	0.67336	0.30155	0.4177	0.81965	0.29078
gi|119576929	A0A024R0E5	CAPZA1	Capping protein (Actin filament) muscle Z-line, alpha 1, isoform CRA_a	33 kDa	8	9	8	9	9	9	10	8	8	10	9	8	8	9	8	9	9	9	10	8	8	10	9	8	0.448	0.514	0.448	0.514	0.514	0.514	0.584	0.448	0.51	0.584	0.517	0.521	0.67481	0.70554	0.68754	0.64728	0.79607	0.52894	0.86018	0.68665	0.54293
gi|119615448	O43390	HNRNPR	Heterogeneous nuclear ribonucleoprotein R (hnRNP R)	71 kDa	13	12	12	11	10	12	11	9	8	11	11	11	13	12	13	11	10	12	11	9	8	11	11	11	0.265	0.25	0.25	0.234	0.21	0.25	0.22	0.199	0.18	0.232	0.227	0.234	0.46602	0.36943	0.4748	0.30317	0.33083	0.27696	0.34317	0.29779	0.20435
gi|119588801	V9HWB9	HEL-S-133P	L-lactate dehydrogenase (EC 1.1.1.27)	37 kDa	8	10	8	10	7	10	5	7	11	9	8	11	8	10	8	10	7	10	5	7	12	10	9	12	0.235	0.331	0.253	0.331	0.223	0.331	0.169	0.223	0.355	0.301	0.274	0.395	0.58132	0.70491	0.59228	0.64669	0.48163	0.52847	0.28833	0.49346	0.85418
gi|340545472	Q63HN8	RNF213	E3 ubiquitin-protein ligase RNF213 (EC 2.3.2.27) (EC 3.6.4.-) (ALK lymphoma oligomerization partner on chromosome 17) (Mysterin) (RING finger protein 213) (RING-type E3 ubiquitin transferase RNF213)	591 kDa	3	17	6	9	3	11	4	14	20	10	10	22	3	17	6	9	3	11	4	14	20	10	10	22	0.00883	0.0542	0.0169	0.0302	0.00653	0.0376	0.0108	0.0405	0.064	0.0313	0.0296	0.0661	0.0096812	0.050189	0.01989	0.023843	0.0096148	0.023946	0.011831	0.047386	0.054424
gi|10864011	Q9Y6N5	SQOR	Sulfide:quinone oxidoreductase, mitochondrial (SQOR) (EC 1.8.5.-) (Sulfide quinone oxidoreductase)	50 kDa	10	11	10	12	9	11	8	10	11	12	10	13	10	11	10	12	9	11	8	10	11	12	10	13	0.273	0.282	0.289	0.313	0.242	0.311	0.238	0.28	0.329	0.347	0.289	0.376	0.52068	0.52226	0.53049	0.54166	0.44939	0.39154	0.35512	0.52981	0.47738
gi|116292889	A0A024RB17	FAM62A	Family with sequence similarity 62 (C2 domain containing), member A, isoform CRA_b	123 kDa	12	13	11	11	12	11	10	13	9	10	10	10	13	14	12	12	13	12	11	14	10	11	11	11	0.159	0.164	0.148	0.141	0.168	0.141	0.127	0.184	0.132	0.138	0.12	0.141	0.23718	0.22796	0.22001	0.17437	0.23555	0.14249	0.17846	0.26353	0.14086
gi|119581490	Q02218	OGDH	2-oxoglutarate dehydrogenase, mitochondrial (EC 1.2.4.2) (2-oxoglutarate dehydrogenase complex component E1) (OGDC-E1) (Alpha-ketoglutarate dehydrogenase)	116 kDa	2	10	7	8	8	11	5	7	10	9	9	9	2	11	7	9	8	12	5	7	11	9	10	9	0.0274	0.135	0.0997	0.122	0.0919	0.152	0.0596	0.0909	0.134	0.109	0.124	0.12	0.033356	0.18361	0.12766	0.13388	0.14427	0.15237	0.079511	0.1275	0.16783
gi|11935049	P04264	KRT1	Keratin, type II cytoskeletal 1 (67 kDa cytokeratin) (Cytokeratin-1) (CK-1) (Hair alpha protein) (Keratin-1) (K1) (Type-II keratin Kb1)	66 kDa	14	19	2	8	16	3	1	0	4	22	9	8	16	20	2	8	17	3	1	0	4	27	10	8	0.297	0.38	0.0373	0.144	0.339	0.0543	0.0186	0	0.0745	0.432	0.169	0.151	0.68311	0.83939	0.060535	0.22315	0.74081	0.060278	0.026498	0	0.10046
gi|221043506	B7Z6Z4	MYL6	Myosin light polypeptide 6 (cDNA FLJ56329, highly similar to Myosin light polypeptide 6)	27 kDa	8	7	7	8	7	7	7	7	8	6	7	7	9	9	8	10	9	10	7	8	10	7	8	10	0.37	0.303	0.303	0.353	0.303	0.303	0.303	0.303	0.37	0.265	0.303	0.303	1.0996	0.96786	0.93005	1.0575	1.092	0.86418	0.68261	0.92886	1.0537
gi|119585456	P04899	GNAI2	Guanine nucleotide-binding protein G(i) subunit alpha-2 (Adenylate cyclase-inhibiting G alpha protein)	40 kDa	6	11	10	9	9	11	11	10	9	11	12	8	6	12	11	10	10	13	12	11	9	12	13	8	0.217	0.38	0.38	0.349	0.344	0.383	0.408	0.372	0.344	0.425	0.42	0.304	0.35123	0.80376	0.81534	0.56192	0.69109	0.68314	0.83466	0.81429	0.4822
gi|10835063	P06748	NPM1	Nucleophosmin (NPM) (Nucleolar phosphoprotein B23) (Nucleolar protein NO38) (Numatrin)	33 kDa	6	6	3	6	7	8	6	6	7	5	7	5	11	11	5	13	10	14	8	9	13	8	12	9	0.289	0.289	0.163	0.289	0.313	0.337	0.313	0.289	0.313	0.289	0.313	0.289	1.1123	0.97908	0.37131	1.191	0.94916	1.1115	0.62564	0.82781	1.1867
gi|119618528	D9IAI1	PEBP1	Epididymis secretory protein Li 34 (Phosphatidylethanolamine binding protein 1, isoform CRA_a) (Phosphatidylethanolamine-binding protein 1)	21 kDa	9	8	9	8	9	8	7	9	6	8	9	8	9	8	10	11	10	9	9	12	7	9	11	10	0.733	0.69	0.733	0.69	0.733	0.69	0.642	0.733	0.572	0.69	0.733	0.69	1.6147	1.1564	2.0003	1.9115	1.9499	1.0655	1.4759	2.8848	0.84797
gi|167234422	P14317	HCLS1	Hematopoietic lineage cell-specific protein (Hematopoietic cell-specific LYN substrate 1) (LckBP1) (p75)	54 kDa	9	8	9	11	8	9	12	7	12	7	8	6	10	9	11	12	9	10	14	9	12	8	9	6	0.255	0.214	0.239	0.272	0.21	0.249	0.315	0.193	0.302	0.198	0.214	0.167	0.47058	0.36096	0.54483	0.48678	0.40728	0.31053	0.687	0.41728	0.485
gi|119580839	Q99798	ACO2	Aconitate hydratase, mitochondrial (Aconitase) (EC 4.2.1.3) (Citrate hydro-lyase)	85 kDa	7	12	8	11	8	7	8	13	8	9	9	8	8	15	9	13	9	9	9	13	10	11	10	10	0.151	0.251	0.169	0.232	0.168	0.147	0.164	0.263	0.156	0.185	0.185	0.15	0.20488	0.38921	0.23952	0.29709	0.23348	0.15513	0.21488	0.37436	0.21438
gi|119594456	Q14697	GANAB	Neutral alpha-glucosidase AB	107 kDa	7	11	8	12	12	13	10	10	9	12	10	6	7	12	8	13	12	14	10	11	9	12	11	6	0.0953	0.149	0.12	0.173	0.168	0.195	0.145	0.138	0.135	0.208	0.15	0.0826	0.13705	0.22372	0.16208	0.22592	0.25242	0.20204	0.18756	0.23334	0.14627
gi|119589784	Q03252	LMNB2	Lamin-B2	70 kDa	10	12	6	10	10	9	11	10	10	12	13	6	10	12	6	11	10	9	11	11	12	13	14	6	0.194	0.255	0.139	0.216	0.211	0.205	0.256	0.211	0.221	0.221	0.273	0.15	0.4274	0.50713	0.26313	0.38336	0.47148	0.28203	0.52663	0.53348	0.46355
gi|119609107	P29350	PTPN6	Tyrosine-protein phosphatase non-receptor type 6, isoform CRA_b	70 kDa	9	12	11	9	9	8	5	11	7	8	11	13	10	13	11	9	10	8	6	12	7	8	12	13	0.212	0.27	0.232	0.216	0.222	0.182	0.109	0.232	0.163	0.185	0.257	0.316	0.337	0.41527	0.38706	0.23902	0.33469	0.16947	0.16783	0.43226	0.17651
gi|119612229	D0PNI1	YWHAZ	Epididymis luminal protein 4 (Epididymis secretory protein Li 3) (Epididymis secretory protein Li 93) (Tyrosine 3-monooxygenase/tryptophan 5-monooxygenase activation protein zeta polypeptide) (Tyrosine 3-monooxygenase/tryptophan 5-monooxygenase activation protein, zeta polypeptide, isoform CRA_a)	28 kDa	6	7	8	9	8	9	7	4	8	9	7	9	7	9	10	12	10	12	7	4	11	12	9	10	0.453	0.457	0.49	0.49	0.49	0.49	0.486	0.359	0.49	0.49	0.441	0.49	1.2253	1.4823	2.3016	2.0987	1.9419	1.715	1.12	0.7174	1.8175
gi|119595369	P23396	RPS3	40S ribosomal protein S3 (EC 4.2.99.18) (Small ribosomal subunit protein uS3)	27 kDa	7	13	8	10	8	7	6	7	7	11	10	12	7	13	8	10	8	7	6	7	7	11	10	12	0.374	0.601	0.428	0.506	0.428	0.379	0.284	0.354	0.37	0.543	0.465	0.564	0.7468	1.8573	0.93005	1.0575	0.90659	0.4928	0.54765	0.7599	0.60085
gi|119608859	P38159	RBMX	RNA-binding motif protein, X chromosome (Glycoprotein p43) (Heterogeneous nuclear ribonucleoprotein G) (hnRNP G) [Cleaved into: RNA-binding motif protein, X chromosome, N-terminally processed]	42 kDa	6	6	5	7	7	4	7	7	9	7	7	5	7	6	6	8	8	5	8	8	9	8	8	6	0.169	0.179	0.148	0.212	0.197	0.113	0.199	0.199	0.225	0.199	0.205	0.148	0.40357	0.2924	0.33846	0.38801	0.4772	0.17551	0.4392	0.48893	0.4533
gi|119621108	E9KL44		Epididymis tissue sperm binding protein Li 14m	83 kDa	12	16	8	11	10	8	5	11	5	11	10	15	13	16	8	11	11	8	5	11	5	11	10	15	0.236	0.313	0.157	0.223	0.185	0.157	0.121	0.208	0.102	0.22	0.19	0.286	0.38155	0.44034	0.21581	0.25009	0.30758	0.13978	0.11393	0.31514	0.10028
gi|119623933	A8K5I0	HSPA1A	Epididymis secretory protein Li 103 (HSPA1A) (HSPA1B) (Heat shock 70kDa protein 1A) (Heat shock 70kDa protein 1B) (cDNA FLJ75127, highly similar to Homo sapiens heat shock 70kDa protein 1A, mRNA)	70 kDa	6	12	9	10	10	9	10	11	12	7	10	10	6	12	9	10	10	11	11	13	14	7	11	10	0.192	0.329	0.246	0.265	0.278	0.264	0.279	0.314	0.298	0.217	0.3	0.254	0.22019	0.4605	0.34469	0.34443	0.42361	0.31262	0.43303	0.58499	0.5517
gi|119573182	D3DUZ3	IFI16	Interferon, gamma-inducible protein 16, isoform CRA_a (Interferon, gamma-inducible protein 16, isoform CRA_b)	82 kDa	7	13	6	5	4	7	3	6	2	8	6	10	7	13	6	5	4	7	3	6	2	8	6	10	0.117	0.224	0.132	0.106	0.0696	0.139	0.0614	0.106	0.0382	0.142	0.119	0.191	0.18301	0.33869	0.15662	0.10139	0.09778	0.12077	0.066166	0.15642	0.038068
gi|119626277	Q14103	HNRNPD	Heterogeneous nuclear ribonucleoprotein DO	41 kDa	6	7	5	7	8	6	7	9	8	7	7	6	6	7	5	7	8	6	9	9	10	7	7	7	0.167	0.218	0.164	0.199	0.22	0.167	0.218	0.271	0.249	0.188	0.188	0.167	0.34772	0.37243	0.2832	0.34167	0.50114	0.22945	0.54173	0.60307	0.55343
gi|12804709	P33241	LSP1	Lymphocyte-specific protein 1 (47 kDa actin-binding protein) (52 kDa phosphoprotein) (pp52) (Lymphocyte-specific antigen WP34)	37 kDa	6	6	6	7	6	7	8	7	5	7	6	4	8	8	8	9	9	10	9	9	6	8	8	6	0.283	0.283	0.283	0.375	0.283	0.375	0.419	0.375	0.227	0.375	0.283	0.174	0.56965	0.50141	0.58039	0.5427	0.66745	0.51705	0.61429	0.68385	0.31312
gi|189054795	B2RCM3	N/A	cDNA, FLJ96158, highly similar to Homo sapiens calpain 2, (m/II) large subunit (CAPN2), mRNA	80 kDa	5	11	12	13	7	11	9	9	6	13	10	10	5	12	12	14	7	12	9	9	7	14	11	11	0.106	0.264	0.234	0.276	0.16	0.267	0.189	0.217	0.123	0.331	0.214	0.256	0.12954	0.31725	0.36722	0.35463	0.18776	0.23784	0.23174	0.25797	0.15211
gi|119623908	Q5SRT3	CLIC1	Chloride intracellular channel protein	27 kDa	8	9	9	10	8	8	9	7	8	10	10	9	8	9	9	10	8	9	9	7	8	11	10	9	0.523	0.556	0.56	0.548	0.481	0.506	0.556	0.432	0.465	0.593	0.593	0.527	0.90163	0.95538	1.1059	1.0432	0.89545	0.71624	0.99211	0.75102	0.72542
gi|119590997	Q53R19	ARPC2	Arp2/3 complex 34 kDa subunit	34 kDa	3	9	7	9	6	9	7	5	11	8	8	8	3	12	10	10	6	10	8	6	14	9	9	9	0.197	0.38	0.303	0.377	0.277	0.403	0.347	0.237	0.443	0.427	0.35	0.367	0.18588	1.0373	0.8989	0.71244	0.42781	0.5822	0.58117	0.43832	1.2345
gi|12804879	P62136	PPP1CA	Serine/threonine-protein phosphatase PP1-alpha catalytic subunit (PP-1A) (EC 3.1.3.16)	38 kDa	5	10	10	8	6	8	7	10	7	10	9	9	5	12	11	10	7	9	7	11	9	11	11	11	0.242	0.418	0.421	0.336	0.261	0.339	0.291	0.388	0.279	0.439	0.342	0.333	0.30652	0.90024	0.90972	0.62461	0.46691	0.438	0.42972	0.90855	0.53403
gi|149845986	A6H592	HLA-A	MHC class I antigen (Fragment)	32 kDa	7	8	5	6	9	8	6	10	10	6	9	10	7	8	5	6	9	8	6	10	11	6	9	10	0.388	0.414	0.267	0.308	0.388	0.429	0.304	0.465	0.465	0.308	0.414	0.505	0.58606	0.62327	0.38252	0.384	0.83706	0.46726	0.43466	1.009	0.92999
gi|119590189	A0A024R3T8	PARP1	Poly [ADP-ribose] polymerase (PARP) (EC 2.4.2.30)	113 kDa	11	13	14	11	13	12	7	9	3	9	6	11	11	13	14	11	13	12	7	9	3	9	6	11	0.14	0.171	0.189	0.152	0.163	0.156	0.0957	0.122	0.0464	0.145	0.0907	0.173	0.21475	0.2302	0.29132	0.17341	0.25974	0.15693	0.11773	0.17355	0.041903
gi|119627380	Q06830	PRDX1	Peroxiredoxin-1 (EC 1.11.1.15) (Natural killer cell-enhancing factor A) (NKEF-A) (Proliferation-associated gene protein) (PAG) (Thioredoxin peroxidase 2) (Thioredoxin-dependent peroxide reductase 2)	22 kDa	7	7	11	12	10	9	10	6	9	11	10	12	7	7	11	12	10	9	10	6	9	11	10	12	0.447	0.492	0.628	0.638	0.588	0.533	0.593	0.452	0.467	0.598	0.538	0.633	0.98223	0.86456	2.2076	2.0855	1.7932	0.98436	1.6503	0.79008	1.2002
gi|119615882	Q14019	COTL1	Coactosin-like protein	16 kDa	5	4	8	8	7	7	7	6	8	8	7	6	5	5	8	9	8	8	8	7	9	9	8	7	0.401	0.43	0.599	0.676	0.592	0.549	0.62	0.542	0.599	0.556	0.592	0.542	0.94029	0.82765	2.1652	2.1782	2.1106	1.4023	2.4656	1.6816	2.1703
gi|119620240	Q53SS8	PCBP1	Epididymis secretory protein Li 85 (Poly(RC) binding protein 1) (Uncharacterized protein PCBP1) (cDNA, FLJ94964, highly similar to Homo sapiens poly(rC) binding protein 1 (PCBP1), mRNA)	37 kDa	6	8	6	9	8	8	9	8	10	8	9	7	7	9	7	10	9	9	10	9	10	9	10	8	0.267	0.368	0.287	0.455	0.368	0.399	0.433	0.36	0.514	0.368	0.455	0.374	0.47013	0.58424	0.479	0.62461	0.6592	0.438	0.70702	0.6754	0.62233
gi|119593163	D3YJ43	MECP2	Methyl-CpG-binding protein 2 (MeCp-2 protein) (MeCp2)	52 kDa	10	12	10	11	10	9	11	7	8	10	9	7	10	12	10	11	10	9	11	7	8	10	9	7	0.278	0.348	0.28	0.329	0.296	0.249	0.29	0.202	0.208	0.278	0.257	0.206	0.4889	0.55241	0.49812	0.44909	0.48555	0.28086	0.50834	0.31546	0.29452
gi|119597983	P61247	RPS3A	40S ribosomal protein S3a	30 kDa	9	9	9	7	7	6	4	7	4	8	7	7	9	10	9	7	7	6	4	7	4	9	8	8	0.348	0.371	0.375	0.307	0.311	0.25	0.163	0.299	0.167	0.33	0.314	0.28	0.91802	0.95424	0.93532	0.51176	0.6294	0.33816	0.27865	0.64486	0.24528
gi|119623524	P16401	HIST1H1B	Histone H1.5 (Histone H1a) (Histone H1b) (Histone H1s-3)	23 kDa	8	6	6	4	7	7	7	6	6	5	6	5	10	7	7	5	9	8	8	7	7	6	7	5	0.279	0.261	0.261	0.208	0.332	0.345	0.345	0.261	0.261	0.257	0.261	0.257	2.0873	1.0395	1.2033	0.60956	2.4658	1.6384	2.2694	1.2017	0.9502
gi|114306812	Q13838	DDX39B	Spliceosome RNA helicase DDX39B (EC 3.6.4.13) (56 kDa U2AF65-associated protein) (ATP-dependent RNA helicase p47) (DEAD box protein UAP56) (HLA-B-associated transcript 1 protein)	51 kDa	6	9	5	10	8	11	8	9	9	10	8	9	6	9	5	10	8	11	8	9	9	10	8	9	0.219	0.266	0.111	0.309	0.26	0.323	0.264	0.275	0.23	0.293	0.242	0.26	0.26792	0.39155	0.22005	0.41314	0.37951	0.38453	0.34928	0.45264	0.3579
gi|12803339	Q8NC51	SERBP1	Plasminogen activator inhibitor 1 RNA-binding protein (PAI1 RNA-binding protein 1) (PAI-RBP1) (SERPINE1 mRNA-binding protein 1)	44 kDa	6	7	6	6	6	6	7	7	5	6	6	5	7	8	7	7	7	6	8	8	6	7	7	6	0.211	0.244	0.211	0.211	0.211	0.199	0.244	0.239	0.174	0.211	0.199	0.189	0.3821	0.3997	0.38931	0.30856	0.37948	0.20793	0.41506	0.46206	0.25352
gi|119592221	P62701	RPS4X	40S ribosomal protein S4, X-liked isoform CRA_a	43 kDa	8	11	9	7	9	8	9	8	5	8	8	6	8	11	9	8	9	8	9	9	5	8	8	6	0.205	0.286	0.223	0.197	0.249	0.226	0.231	0.223	0.122	0.218	0.21	0.145	0.46462	0.63534	0.55443	0.37519	0.54044	0.30659	0.49739	0.55371	0.2076
gi|1174690	P42167	TMPO	Lamina-associated polypeptide 2, isoforms beta/gamma (Thymopoietin, isoforms beta/gamma) (TP beta/gamma) (Thymopoietin-related peptide isoforms beta/gamma) (TPRP isoforms beta/gamma) [Cleaved into: Thymopoietin (TP) (Splenin); Thymopentin (TP5)]	51 kDa	10	9	7	8	9	9	6	6	8	9	9	8	10	9	7	8	9	9	6	6	8	9	9	8	0.311	0.291	0.236	0.286	0.282	0.306	0.247	0.225	0.302	0.315	0.306	0.264	0.51162	0.39155	0.32933	0.30857	0.44179	0.29354	0.24489	0.27262	0.30745
gi|119615359	Q5SSJ5	HP1BP3	Heterochromatin protein 1-binding protein 3 (Protein HP1-BP74)	61 kDa	12	11	8	8	8	11	9	8	3	8	8	9	12	11	8	8	8	11	9	8	3	8	8	9	0.21	0.251	0.148	0.15	0.15	0.183	0.148	0.15	0.085	0.179	0.137	0.188	0.50895	0.39905	0.30868	0.28304	0.30089	0.29917	0.36616	0.30828	0.079743
gi|110590707	P0DP23	CALM1	Calmodulin-1	17 kDa	5	6	6	5	4	6	4	4	7	6	5	6	7	9	9	8	6	9	6	4	10	9	8	9	0.324	0.324	0.324	0.324	0.311	0.324	0.297	0.311	0.324	0.324	0.324	0.324	1.5416	2.1914	2.5365	1.5925	1.1755	1.6429	1.0819	0.64941	2.5037
gi|119615294	B1AK87	CAPZB	Capping protein (Actin filament) muscle Z-line, beta, isoform CRA_a (F-actin-capping protein subunit beta)	29 kDa	5	7	8	11	9	7	7	5	7	8	9	5	5	8	9	12	10	9	9	7	8	9	11	6	0.258	0.304	0.3	0.485	0.338	0.288	0.288	0.196	0.288	0.3	0.435	0.254	0.41471	0.69861	0.96751	1.2365	1.1154	0.62663	0.86798	0.66509	0.63858
gi|119582518	A0A0R4J2E8	MATR3	Matrin-3	95 kDa	4	8	7	8	7	8	6	6	9	8	9	8	4	10	8	9	7	9	6	8	10	9	11	9	0.0614	0.162	0.12	0.162	0.12	0.162	0.107	0.117	0.174	0.162	0.175	0.162	0.084994	0.20788	0.18576	0.1686	0.15567	0.13778	0.12066	0.18552	0.19001
gi|119599712	P04843	RPN1	Dolichyl-diphosphooligosaccharide--protein glycosyltransferase subunit 1 (Dolichyl-diphosphooligosaccharide--protein glycosyltransferase 67 kDa subunit) (Ribophorin I) (RPN-I) (Ribophorin-1)	69 kDa	9	10	7	8	7	8	6	8	8	9	12	9	9	10	7	8	7	8	6	8	8	9	12	9	0.186	0.194	0.166	0.178	0.161	0.213	0.158	0.189	0.213	0.204	0.247	0.222	0.30528	0.30613	0.23023	0.21375	0.22442	0.17467	0.17276	0.26934	0.21297
gi|15010550	P14625	HSP90B1	Endoplasmin (94 kDa glucose-regulated protein) (GRP-94) (Heat shock protein 90 kDa beta member 1) (Tumor rejection antigen 1) (gp96 homolog)	90 kDa	6	7	5	7	8	11	13	11	11	7	8	8	6	7	5	7	8	11	14	11	13	7	8	8	0.102	0.105	0.0882	0.138	0.151	0.188	0.207	0.173	0.168	0.132	0.138	0.128	0.16538	0.16948	0.14179	0.15548	0.21918	0.20549	0.37687	0.31686	0.3037
gi|119605998	P15880	RPS2	40S ribosomal protein S2 (40S ribosomal protein S4) (Protein LLRep3) (Small ribosomal subunit protein uS5)	31 kDa	8	9	8	7	7	8	8	8	7	8	6	9	8	9	8	7	7	8	8	8	7	8	6	9	0.266	0.307	0.283	0.246	0.249	0.283	0.283	0.283	0.249	0.283	0.205	0.345	0.72231	0.75742	0.73592	0.48234	0.59322	0.47664	0.66022	0.73498	0.48058
gi|119622735	A0A024RC87	RNH1	Ribonuclease/angiogenin inhibitor 1, isoform CRA_a	49 kDa	7	10	7	10	7	10	11	8	3	10	9	10	7	10	8	10	7	11	12	8	3	11	9	10	0.221	0.357	0.221	0.344	0.221	0.344	0.386	0.283	0.0833	0.344	0.311	0.373	0.33298	0.46516	0.40143	0.42675	0.3307	0.39757	0.62283	0.40091	0.10026
gi|119590147	A0A024R3R5	LBR	Lamin B receptor, isoform CRA_a	71 kDa	8	7	5	9	7	7	4	8	6	8	8	10	8	8	5	10	7	8	4	8	6	9	8	11	0.145	0.14	0.107	0.171	0.12	0.15	0.0602	0.167	0.135	0.176	0.158	0.224	0.25492	0.22438	0.15119	0.27003	0.21631	0.16822	0.10601	0.2594	0.14668
gi|10435026	Q5JTV8	TOR1AIP1	Torsin-1A-interacting protein 1 (Lamin-associated protein 1B) (LAP1B)	52 kDa	10	7	9	9	10	9	7	8	7	5	9	5	10	7	9	9	10	9	7	8	7	5	9	5	0.342	0.227	0.314	0.297	0.32	0.297	0.26	0.29	0.24	0.169	0.297	0.143	0.4889	0.27288	0.43364	0.34369	0.48555	0.28086	0.28337	0.37249	0.24943
gi|119615408	A0A024RAE4	CDC42	Cell division cycle 42 (GTP binding protein, 25kDa), isoform CRA_a	21 kDa	4	4	3	4	4	5	4	4	4	4	4	5	5	5	4	5	5	6	5	5	5	5	5	6	0.314	0.257	0.257	0.314	0.257	0.382	0.257	0.314	0.267	0.314	0.314	0.461	0.82344	0.55595	0.64352	0.66494	0.62729	0.68991	0.57733	0.83788	0.50818
gi|1096943	N/A	N/A	Ribosomal protein S9	23 kDa	8	6	5	5	6	8	6	7	5	6	7	5	8	6	5	5	6	8	6	7	5	6	7	5	0.345	0.299	0.263	0.263	0.263	0.376	0.258	0.34	0.222	0.299	0.34	0.263	1.181	0.66443	0.59301	0.47001	0.74968	0.77933	0.68997	0.96997	0.46829
gi|119607001	A0A024R7T3	HNRPF	Heterogeneous nuclear ribonucleoprotein F, isoform CRA_a	46 kDa	5	4	7	6	9	5	7	8	9	4	8	5	6	6	8	7	11	7	8	10	11	6	10	5	0.183	0.159	0.28	0.202	0.33	0.178	0.28	0.284	0.347	0.159	0.27	0.236	0.30315	0.26683	0.44396	0.29648	0.66804	0.24227	0.39829	0.59845	0.54119
gi|119614608	P17844	DDX5	Probable ATP-dependent RNA helicase DDX5 (EC 3.6.4.13) (DEAD box protein 5) (RNA helicase p68)	69 kDa	4	7	4	5	6	7	8	13	9	9	5	10	4	7	4	5	6	7	8	13	9	9	5	10	0.0831	0.138	0.0717	0.0896	0.112	0.142	0.148	0.282	0.225	0.176	0.132	0.207	0.11879	0.19668	0.12103	0.12281	0.18566	0.14745	0.2392	0.49019	0.24276
gi|119580582	P09382	LGALS1	Galectin-1 (Gal-1) (14 kDa laminin-binding protein) (HLBP14) (14 kDa lectin) (Beta-galactoside-binding lectin L-14-I) (Galaptin) (HBL) (HPL) (Lactose-binding lectin 1) (Lectin galactoside-binding soluble 1) (Putative MAPK-activating protein PM12) (S-Lac lectin 1)	15 kDa	6	6	6	5	6	6	6	6	4	6	6	6	7	7	7	7	8	8	6	6	5	7	7	8	0.511	0.511	0.511	0.452	0.511	0.511	0.511	0.511	0.311	0.511	0.511	0.511	1.9249	1.6943	1.9612	1.5544	2.488	1.6531	1.3286	1.479	0.86143
gi|119596299	V9HWD6	HEL-S-1	Epididymis secretory protein Li 1	28 kDa	5	5	5	5	5	5	5	5	5	6	5	7	7	8	7	8	8	8	6	7	7	9	8	11	0.439	0.439	0.439	0.407	0.439	0.407	0.439	0.439	0.439	0.48	0.407	0.488	1.413	1.4515	1.6801	1.141	1.6377	0.93244	1.0987	1.4378	1.1369
gi|148833504	Q14005	IL16	Pro-interleukin-16 [Cleaved into: Interleukin-16 (IL-16) (Lymphocyte chemoattractant factor) (LCF)]	142 kDa	7	5	7	7	7	7	6	7	9	7	8	5	7	5	7	7	7	7	6	7	9	7	8	5	0.0758	0.0578	0.0893	0.0788	0.0803	0.0728	0.0698	0.0758	0.113	0.0758	0.0893	0.0556	0.10083	0.061938	0.10273	0.08142	0.10014	0.066535	0.078082	0.1026	0.10677
gi|119622487	P48735	IDH2	Isocitrate dehydrogenase [NADP], mitochondrial (IDH) (EC 1.1.1.42) (ICD-M) (IDP) (NADP(+)-specific ICDH) (Oxalosuccinate decarboxylase)	51 kDa	8	10	4	7	10	6	5	4	9	7	5	7	8	12	5	8	10	8	6	4	12	9	6	7	0.241	0.277	0.126	0.19	0.261	0.179	0.164	0.104	0.241	0.199	0.142	0.19	0.38005	0.57602	0.21895	0.30689	0.50518	0.25079	0.24363	0.1693	0.52652
gi|119622938	A0A024RCC9	NAP1L4	Nucleosome assembly protein 1-like 4, isoform CRA_b	43 kDa	5	7	5	7	5	9	6	7	6	8	7	7	5	7	5	7	5	9	6	7	6	8	7	8	0.213	0.275	0.197	0.291	0.197	0.341	0.243	0.275	0.219	0.32	0.275	0.275	0.26194	0.34946	0.26688	0.3206	0.26014	0.36533	0.29888	0.40398	0.26308
gi|119614891	Q07955	SRSF1	Serine/arginine-rich splicing factor 1 (Alternative-splicing factor 1) (ASF-1) (Splicing factor, arginine/serine-rich 1) (pre-mRNA-splicing factor SF2, P33 subunit)	28 kDa	7	6	6	7	5	6	8	5	7	6	7	5	7	6	6	7	5	6	8	5	7	6	7	5	0.258	0.218	0.258	0.254	0.218	0.218	0.323	0.218	0.254	0.218	0.258	0.218	0.70504	0.4993	0.57795	0.56933	0.44113	0.37432	0.78543	0.45197	0.56725
gi|119610257	Q14141	38961	Septin-6	50 kDa	5	8	7	9	5	8	7	8	7	6	8	5	5	9	8	10	6	8	8	9	8	7	9	6	0.226	0.318	0.251	0.341	0.205	0.295	0.244	0.297	0.251	0.249	0.297	0.247	0.27358	0.46102	0.46368	0.48206	0.328	0.30032	0.41599	0.53296	0.36616
gi|1100994	Q14974	KPNB1	Importin subunit beta-1 (Importin-90) (Karyopherin subunit beta-1) (Nuclear factor p97) (Pore targeting complex 97 kDa subunit) (PTAC97)	97 kDa	3	8	5	8	4	7	3	4	11	9	10	9	3	10	5	10	4	9	3	4	12	10	12	10	0.0479	0.139	0.0799	0.139	0.0662	0.116	0.0479	0.0628	0.18	0.163	0.174	0.153	0.06094	0.20152	0.10703	0.18488	0.082065	0.13363	0.055702	0.084081	0.22892
gi|116241370	Q96AE4	FUBP1	Far upstream element-binding protein 1 (FBP) (FUSE-binding protein 1) (DNA helicase V) (hDH V)	68 kDa	8	7	5	8	8	6	11	10	9	7	11	4	8	7	5	8	8	7	12	11	10	7	11	5	0.144	0.138	0.106	0.157	0.157	0.12	0.219	0.2	0.175	0.135	0.211	0.0776	0.26934	0.20231	0.15919	0.2175	0.2675	0.15167	0.40896	0.4067	0.28495
gi|119618921	P62826	RAN	RAN, member RAS oncogene family	26 kDa	5	4	5	4	5	4	5	5	3	5	4	5	6	5	6	5	5	5	6	6	4	6	5	6	0.25	0.203	0.25	0.203	0.25	0.208	0.25	0.25	0.148	0.25	0.203	0.25	0.60596	0.41626	0.61738	0.38188	0.46967	0.31207	0.55387	0.61659	0.28539
gi|119627830	P23246	SFPQ	Splicing factor proline/glutamine-rich (polypyrimidine tract binding protein associated), isoform CRA_e	66 kDa	5	6	4	8	6	7	7	7	9	6	7	7	5	6	4	8	6	7	8	7	9	6	7	8	0.084	0.129	0.0593	0.181	0.104	0.133	0.14	0.127	0.189	0.122	0.155	0.122	0.15944	0.17269	0.12675	0.22226	0.19485	0.15492	0.25158	0.23889	0.25562
gi|109730489	P51991	HNRNPA3	Heterogeneous nuclear ribonucleoprotein A3 (hnRNP A3)	40 kDa	6	8	6	7	6	8	6	7	8	7	6	5	6	8	6	7	6	8	6	7	9	8	6	5	0.209	0.251	0.209	0.262	0.209	0.307	0.241	0.241	0.307	0.27	0.23	0.196	0.36095	0.46234	0.36776	0.42416	0.35848	0.40769	0.40202	0.44754	0.49708
gi|119627428	P62241	RPS8	Ribosomal protein S8, isoform CRA_a, partial	27 kDa	8	7	6	6	8	6	5	7	5	6	7	6	9	8	7	7	9	6	6	8	6	7	8	7	0.427	0.368	0.322	0.314	0.427	0.318	0.264	0.368	0.276	0.318	0.368	0.322	1.0514	0.76993	0.7306	0.57906	1.0442	0.38041	0.52692	0.89006	0.46381
gi|11055011	A0A024R8V0	2009-09-01	Septin 9, isoform CRA_a	64 kDa	5	7	6	8	6	11	7	4	8	9	7	7	5	8	6	9	6	12	7	4	9	10	8	7	0.0933	0.183	0.132	0.178	0.107	0.275	0.157	0.081	0.183	0.171	0.146	0.178	0.16688	0.25442	0.20946	0.26974	0.20417	0.31895	0.2251	0.13236	0.26875
gi|10716563	P27824	CANX	Calnexin (IP90) (Major histocompatibility complex class I antigen-binding protein p88) (p90)	68 kDa	4	5	7	7	5	7	8	7	6	9	8	5	4	5	7	7	5	7	8	7	6	9	8	5	0.0743	0.108	0.155	0.155	0.108	0.174	0.176	0.14	0.105	0.193	0.155	0.106	0.12197	0.13752	0.23418	0.1856	0.15517	0.15167	0.24619	0.23388	0.15462
gi|1336765	P06744	GPI	Glucose-6 phosphate isomerase	63 kDa	4	3	4	5	4	5	5	4	9	5	4	5	5	4	5	7	5	6	6	4	11	7	6	7	0.0968	0.0717	0.0896	0.136	0.109	0.136	0.122	0.109	0.253	0.122	0.109	0.158	0.16819	0.11537	0.17136	0.2005	0.16704	0.13675	0.18942	0.13337	0.34994
gi|113463	P12236	SLC25A6	ADP/ATP translocase 3 (ADP,ATP carrier protein 3) (ADP,ATP carrier protein, isoform T2) (ANT 2) (Adenine nucleotide translocator 3) (ANT 3) (Solute carrier family 25 member 6) [Cleaved into: ADP/ATP translocase 3, N-terminally processed]	33 kDa	7	8	7	6	7	7	5	5	8	8	7	7	7	8	7	6	7	7	5	5	8	8	7	7	0.238	0.329	0.238	0.201	0.238	0.295	0.168	0.174	0.329	0.329	0.238	0.302	0.55964	0.59397	0.5702	0.36742	0.55581	0.3693	0.32898	0.36623	0.54293
gi|116242499	P14314	PRKCSH	Glucosidase 2 subunit beta (80K-H protein) (Glucosidase II subunit beta) (Protein kinase C substrate 60.1 kDa protein heavy chain) (PKCSH)	59 kDa	7	5	8	7	8	7	8	5	8	6	6	4	7	5	8	7	8	7	8	5	8	6	6	4	0.17	0.131	0.208	0.199	0.208	0.17	0.208	0.123	0.176	0.15	0.148	0.108	0.26695	0.15861	0.31987	0.21557	0.31179	0.17616	0.28696	0.18336	0.25259
gi|119618577	A0A024RBS2	RPLP0	60S acidic ribosomal protein P0	34 kDa	5	6	7	6	4	8	6	6	7	6	7	7	6	7	8	7	5	9	7	7	7	7	7	8	0.271	0.3	0.322	0.3	0.227	0.375	0.284	0.3	0.309	0.3	0.325	0.366	0.43076	0.46526	0.64781	0.42684	0.33919	0.49715	0.48315	0.53786	0.42528
gi|119604715	V9HW12	HEL-S-2a	Epididymis secretory sperm binding protein Li 2a (Peroxiredoxin 2, isoform CRA_b)	22 kDa	3	6	6	6	4	7	5	4	7	8	8	4	3	6	6	6	4	7	5	4	8	8	8	4	0.141	0.404	0.328	0.444	0.182	0.439	0.268	0.182	0.303	0.535	0.48	0.182	0.31117	0.69335	1.0162	0.80538	0.44499	0.65814	0.55377	0.45592	0.99685
gi|119589339	B2R4R9	RPS28	HCG26477 (Ribosomal protein S28, isoform CRA_a) (cDNA, FLJ92192, Homo sapiens ribosomal protein S28 (RPS28), mRNA)	8 kDa	2	2	2	2	2	2	2	2	2	2	2	2	2	2	2	2	2	2	2	2	2	2	2	2	0.333	0.333	0.333	0.333	0.333	0.333	0.333	0.333	0.333	0.333	0.333	0.333	0.63729	0.56095	0.64931	0.51462	0.63292	0.42054	0.58251	0.64847	0.51274
gi|119577483	Q92888	ARHGEF1	Rho guanine nucleotide exchange factor (GEF) 1, isoform CRA_c	104 kDa	5	11	5	10	5	10	0	4	5	5	5	8	5	13	5	11	5	11	0	4	6	6	6	9	0.0906	0.159	0.0906	0.15	0.0734	0.146	0	0.0701	0.0583	0.0593	0.0636	0.0939	0.097616	0.25417	0.099456	0.19095	0.096947	0.15604	0	0.078219	0.095752
gi|119572382	P49411	TUFM	Tu translation elongation factor, mitochondrial, isoform CRA_a	50 kDa	4	7	6	7	6	9	6	7	6	7	7	6	4	7	6	7	6	9	6	7	7	7	7	6	0.121	0.218	0.198	0.224	0.185	0.246	0.2	0.224	0.198	0.22	0.224	0.2	0.17009	0.28991	0.278	0.26597	0.27099	0.29945	0.24941	0.33515	0.265
gi|119595227	A0A024R5M9	NUMA1	Nuclear mitotic apparatus protein 1, isoform CRA_a	237 kDa	7	12	6	12	7	7	2	10	6	7	6	6	7	12	6	12	7	7	2	10	6	7	6	6	0.0505	0.089	0.0452	0.0933	0.05	0.06	0.0152	0.0709	0.0462	0.0604	0.0471	0.0509	0.058654	0.091642	0.05087	0.084074	0.058252	0.038705	0.014799	0.087059	0.040171
gi|119580714	P39023	RPL3	60S ribosomal protein L3 (HIV-1 TAR RNA-binding protein B) (TARBP-B) (Large ribosomal subunit protein uL3)	46 kDa	10	9	8	8	7	5	5	6	8	4	10	7	10	9	8	9	7	5	5	6	8	4	10	7	0.323	0.305	0.189	0.253	0.223	0.191	0.149	0.194	0.248	0.132	0.305	0.176	0.58044	0.4426	0.43851	0.40605	0.36029	0.15886	0.22004	0.30491	0.34628
gi|119601423	N/A	N/A	hCG2028724	30 kDa	6	7	6	7	6	6	5	8	4	8	5	8	6	7	6	7	6	6	5	8	4	8	5	8	0.259	0.229	0.229	0.229	0.188	0.222	0.226	0.259	0.226	0.267	0.173	0.263	0.50998	0.55501	0.51959	0.50918	0.50648	0.33653	0.36687	0.77779	0.2442
gi|119574192	P31943	HNRNPH1	Heterogeneous nuclear ribonucleoprotein H (hnRNP H) [Cleaved into: Heterogeneous nuclear ribonucleoprotein H, N-terminally processed]	49 kDa	6	7	5	6	7	5	8	6	6	6	7	4	7	8	6	7	8	6	10	8	7	7	8	5	0.269	0.29	0.249	0.269	0.339	0.203	0.359	0.269	0.283	0.247	0.312	0.185	0.53165	0.46796	0.47046	0.42932	0.60205	0.26147	0.70435	0.61684	0.42775
gi|119610096	A0A024R8S5	P4HB	Protein disulfide-isomerase (EC 5.3.4.1)	57 kDa	3	7	7	10	5	11	5	3	10	7	5	5	3	7	7	11	6	12	5	3	10	7	6	6	0.0591	0.183	0.148	0.291	0.106	0.303	0.12	0.0512	0.285	0.222	0.114	0.14	0.10674	0.24639	0.28521	0.40088	0.23134	0.36858	0.1723	0.10861	0.35216
gi|1054745	X5CKB3	TAP1	TAP1	81 kDa	5	8	7	7	6	7	6	8	7	6	7	8	5	8	7	7	6	7	6	8	7	6	7	9	0.114	0.189	0.179	0.164	0.123	0.179	0.138	0.189	0.147	0.155	0.147	0.189	0.12799	0.19176	0.19023	0.15077	0.1557	0.12321	0.1433	0.22168	0.15022
gi|119604538	Q12906	ILF3	Interleukin enhancer-binding factor 3 (Double-stranded RNA-binding protein 76) (DRBP76) (M-phase phosphoprotein 4) (MPP4) (Nuclear factor associated with dsRNA) (NFAR) (Nuclear factor of activated T-cells 90 kDa) (NF-AT-90) (Translational control protein 80) (TCP80)	96 kDa	6	9	5	6	9	7	5	6	7	6	9	7	6	9	5	6	9	7	5	6	7	6	9	7	0.0824	0.136	0.0624	0.1	0.112	0.0958	0.0657	0.0735	0.0902	0.0746	0.138	0.0869	0.13017	0.18109	0.10863	0.10512	0.20433	0.10197	0.097458	0.13246	0.12432
gi|189054911	B2RDE8	N/A	cDNA, FLJ96580, highly similar to Homo sapiens hepatoma-derived growth factor (high-mobility group protein 1-like) (HDGF), mRNA	27 kDa	6	6	6	7	6	7	6	5	4	6	7	6	6	6	6	7	6	8	6	5	4	6	7	6	0.371	0.371	0.383	0.417	0.371	0.412	0.346	0.338	0.254	0.371	0.412	0.371	0.59581	0.52443	0.60704	0.59951	0.59172	0.59865	0.5446	0.47355	0.28109
gi|117949609	O00567	NOP56	Nucleolar protein 56 (Nucleolar protein 5A)	66 kDa	7	12	7	9	10	7	6	7	2	7	7	11	7	13	7	9	10	7	6	7	2	7	8	12	0.153	0.311	0.177	0.219	0.212	0.18	0.126	0.177	0.0505	0.197	0.172	0.253	0.23568	0.45058	0.24013	0.25761	0.36131	0.15553	0.18002	0.23982	0.047803
gi|1169337	P31040	SDHA	Succinate dehydrogenase [ubiquinone] flavoprotein subunit, mitochondrial (EC 1.3.5.1) (Flavoprotein subunit of complex II) (Fp)	73 kDa	5	8	7	8	6	8	6	6	3	6	6	5	5	8	7	8	6	8	6	6	4	6	6	5	0.158	0.22	0.173	0.229	0.14	0.215	0.154	0.148	0.0602	0.175	0.175	0.149	0.14415	0.21755	0.21529	0.19959	0.17577	0.1631	0.16178	0.18009	0.090698
gi|119609105	Q99623	PHB2	Prohibitin-2	32 kDa	7	7	6	6	7	4	5	8	6	4	6	8	7	8	6	7	7	5	5	9	7	5	7	9	0.311	0.308	0.253	0.273	0.311	0.18	0.225	0.322	0.291	0.18	0.253	0.346	0.57256	0.60828	0.47381	0.46235	0.56863	0.24252	0.33593	0.83612	0.46066
gi|10443857	Q9UG18	TES	Testin	48 kDa	7	7	6	7	7	7	5	6	5	4	7	5	7	8	7	8	7	8	5	6	5	5	7	6	0.192	0.195	0.192	0.192	0.192	0.192	0.169	0.169	0.112	0.114	0.216	0.14	0.34528	0.36	0.35179	0.33027	0.34291	0.26989	0.21006	0.29065	0.1849
gi|10716548	P06127	CD5	T-cell surface glycoprotein CD5 (Lymphocyte antigen T1/Leu-1) (CD antigen CD5)	55 kDa	6	7	7	9	6	6	6	7	1	7	7	5	7	8	7	10	6	7	6	7	1	7	8	5	0.184	0.208	0.186	0.248	0.158	0.178	0.149	0.188	0.0404	0.188	0.198	0.135	0.29493	0.3061	0.30049	0.37399	0.24341	0.19462	0.22402	0.3001	0.028269
gi|119574954	A0A024QZN9	VDAC2	Voltage-dependent anion channel 2, isoform CRA_a	34 kDa	6	7	7	7	7	6	6	6	7	7	6	6	6	7	7	7	7	6	6	6	7	7	6	6	0.292	0.326	0.329	0.329	0.329	0.292	0.292	0.292	0.288	0.329	0.276	0.288	0.429	0.46328	0.53626	0.42503	0.52273	0.28309	0.39213	0.43653	0.42347
gi|119620365	V9HWF2	HEL-S-32	Malate dehydrogenase (EC 1.1.1.37)	36 kDa	6	5	8	7	6	8	5	4	8	8	6	8	6	5	8	7	6	8	5	4	8	8	6	8	0.246	0.198	0.314	0.254	0.26	0.314	0.192	0.165	0.335	0.329	0.251	0.314	0.39958	0.2797	0.59716	0.39472	0.39684	0.38677	0.29045	0.247	0.47157
gi|119590714	Q9Y2X3	NOP58	Nucleolar protein 58 (Nucleolar protein 5)	60 kDa	7	9	7	7	7	6	5	6	1	6	7	8	7	10	7	8	7	7	5	7	2	7	7	9	0.181	0.236	0.189	0.181	0.181	0.157	0.117	0.155	0.034	0.155	0.189	0.212	0.26636	0.36517	0.27138	0.25294	0.26454	0.17577	0.16436	0.27104	0.053269
gi|112180303	A0A140VK49	SND1	Staphylococcal nuclease domain containing 1, isoform CRA_b (Testis tissue sperm-binding protein Li 82P)	102 kDa	4	7	3	9	3	6	6	6	6	6	5	6	4	7	4	9	3	6	6	6	6	6	5	7	0.0626	0.111	0.0582	0.135	0.0462	0.0945	0.0846	0.0956	0.0978	0.0934	0.0769	0.1	0.078549	0.12701	0.08003	0.15481	0.057578	0.080302	0.11123	0.12383	0.1161
gi|119608225	A0A024R895	SET	SET translocation (Myeloid leukemia-associated), isoform CRA_b	32 kDa	5	3	5	6	5	7	6	6	6	5	5	6	6	3	5	6	5	8	6	6	7	5	6	6	0.238	0.126	0.238	0.238	0.238	0.292	0.292	0.292	0.372	0.227	0.256	0.343	0.46919	0.17633	0.37764	0.37888	0.36811	0.46046	0.42886	0.47742	0.46495
gi|119590552	O75533	SF3B1	Splicing factor 3B subunit 1 (Pre-mRNA-splicing factor SF3b 155 kDa subunit) (SF3b155) (Spliceosome-associated protein 155) (SAP 155)	146 kDa	6	12	5	8	6	4	3	10	4	5	10	10	6	12	5	8	6	4	3	10	4	5	10	10	0.0713	0.138	0.0637	0.0913	0.0667	0.0483	0.0376	0.12	0.0521	0.0552	0.116	0.128	0.082871	0.15621	0.069574	0.091268	0.082303	0.035647	0.036621	0.14707	0.043462
gi|119573671	F4ZW62		NF45 (interleukin enhancer binding factor 2, 45kDa, isoform CRA_b)	43 kDa	5	7	4	8	4	7	4	4	6	7	8	5	6	8	5	9	5	8	5	5	7	8	9	6	0.185	0.238	0.154	0.308	0.156	0.238	0.159	0.154	0.208	0.279	0.308	0.182	0.32494	0.41306	0.26527	0.44398	0.25857	0.30967	0.23798	0.26492	0.31736
gi|109637759	P20810	CAST	Calpastatin (Calpain inhibitor) (Sperm BS-17 component)	80 kDa	8	6	6	8	7	7	7	5	5	6	5	4	8	6	6	8	7	7	7	5	5	6	5	4	0.205	0.124	0.124	0.213	0.188	0.171	0.152	0.107	0.135	0.124	0.115	0.0653	0.21994	0.13926	0.1612	0.17761	0.18717	0.12437	0.17227	0.13142	0.10391
gi|1170519	Q06323	PSME1	Proteasome activator complex subunit 1 (11S regulator complex subunit alpha) (REG-alpha) (Activator of multicatalytic protease subunit 1) (Interferon gamma up-regulated I-5111 protein) (IGUP I-5111) (Proteasome activator 28 subunit alpha) (PA28a) (PA28alpha)	29 kDa	4	4	6	8	7	7	4	1	7	8	6	8	4	4	6	8	7	8	4	1	7	9	6	9	0.197	0.241	0.285	0.373	0.333	0.333	0.193	0.0482	0.361	0.341	0.333	0.341	0.32036	0.28198	0.55145	0.65892	0.66653	0.53846	0.29282	0.06868	0.53997
gi|109658548	P57737	CORO7	Coronin-7 (Crn7) (70 kDa WD repeat tumor rejection antigen homolog)	101 kDa	6	8	6	7	4	8	6	6	5	7	6	6	6	8	6	7	4	8	6	6	5	7	6	6	0.13	0.194	0.13	0.174	0.0789	0.186	0.136	0.145	0.101	0.176	0.136	0.145	0.12345	0.14975	0.12577	0.11823	0.079101	0.11227	0.11284	0.12561	0.08142
gi|119577329	P22087	FBL	rRNA 2'-O-methyltransferase fibrillarin (EC 2.1.1.-) (34 kDa nucleolar scleroderma antigen) (Histone-glutamine methyltransferase)	34 kDa	5	5	5	5	6	4	6	4	4	3	6	5	5	6	5	5	6	4	6	5	5	3	7	6	0.196	0.262	0.237	0.252	0.265	0.168	0.255	0.193	0.162	0.159	0.296	0.237	0.34838	0.3871	0.35495	0.28132	0.43676	0.17495	0.40198	0.35449	0.28029
gi|113960	P08758	ANXA5	Annexin A5 (Anchorin CII) (Annexin V) (Annexin-5) (Calphobindin I) (CBP-I) (Endonexin II) (Lipocortin V) (Placental anticoagulant protein 4) (PP4) (Placental anticoagulant protein I) (PAP-I) (Thromboplastin inhibitor) (Vascular anticoagulant-alpha) (VAC-alpha)	36 kDa	1	6	7	9	2	9	2	1	11	8	6	8	1	7	8	12	2	11	2	1	12	9	7	10	0.0281	0.213	0.253	0.356	0.075	0.356	0.0562	0.0469	0.428	0.278	0.228	0.278	0.053702	0.43719	0.60718	0.8824	0.11156	0.62804	0.10267	0.054644	0.87918
gi|119574480	A0A090N8Z4	IMAP1	Immunity associated protein 1	34 kDa	6	8	6	8	7	7	6	6	2	6	6	7	6	9	6	8	7	7	6	6	2	6	6	8	0.222	0.343	0.265	0.353	0.294	0.294	0.235	0.222	0.085	0.239	0.268	0.32	0.43076	0.66314	0.43888	0.51344	0.52496	0.34881	0.39374	0.43832	0.095056
gi|119620314	P61160	ACTR2	Actin-related protein 2 (Actin-like protein 2)	45 kDa	6	6	3	7	5	4	5	4	7	5	4	3	6	7	4	8	6	5	6	5	7	5	5	4	0.231	0.234	0.112	0.234	0.17	0.129	0.16	0.129	0.249	0.132	0.157	0.102	0.31039	0.33114	0.19558	0.36085	0.30827	0.16437	0.28371	0.25345	0.30269
gi|119579268	Q92688	ANP32B	Acidic leucine-rich nuclear phosphoprotein 32 family member B, isoform CRA_a	26 kDa	5	4	4	5	4	6	5	4	6	4	5	5	6	5	4	6	5	7	6	5	6	5	6	6	0.265	0.209	0.23	0.265	0.23	0.3	0.265	0.209	0.313	0.23	0.265	0.265	0.60941	0.41851	0.36326	0.49211	0.47221	0.50169	0.55703	0.48381	0.49031
gi|119598075	P23284	PPIB	Peptidyl-prolyl cis-trans isomerase B (PPIase B) (EC 5.2.1.8) (CYP-S1) (Cyclophilin B) (Rotamase B) (S-cyclophilin) (SCYLP)	24 kDa	5	7	4	5	4	7	5	5	9	6	6	5	5	7	4	5	4	7	5	5	9	6	6	6	0.25	0.315	0.185	0.245	0.185	0.315	0.245	0.245	0.398	0.287	0.287	0.245	0.54282	0.77578	0.4117	0.43833	0.40131	0.5816	0.49616	0.55234	1.0632
gi|239938886	P35527	KRT9	Keratin, type I cytoskeletal 9 (Cytokeratin-9) (CK-9) (Keratin-9) (K9)	62 kDa	13	16	0	0	5	1	0	0	1	25	3	4	13	16	0	0	5	1	0	0	1	28	3	4	0.364	0.403	0	0	0.178	0.0209	0	0	0.0209	0.608	0.0899	0.12	0.55655	0.65745	0	0	0.17038	0.020376	0	0	0.024843
gi|119582685	A0A1L1UHR1	N/A	Sperm binding protein 1a (voltage-dependent anion channel 1, isoform CRA_a)	31 kDa	4	5	5	4	7	4	7	4	6	5	5	5	4	5	5	4	7	4	7	4	6	5	5	5	0.163	0.261	0.201	0.194	0.339	0.191	0.35	0.163	0.297	0.23	0.201	0.201	0.29574	0.3438	0.39795	0.23882	0.60779	0.19516	0.55939	0.30093	0.39877
gi|116242787	Q15393	SF3B3	Splicing factor 3B subunit 3 (Pre-mRNA-splicing factor SF3b 130 kDa subunit) (SF3b130) (STAF130) (Spliceosome-associated protein 130) (SAP 130)	136 kDa	2	7	5	5	4	5	7	5	13	3	5	6	2	8	5	5	4	5	7	6	13	3	5	6	0.0238	0.0846	0.0518	0.0583	0.0501	0.0559	0.0772	0.0633	0.146	0.0353	0.0493	0.0781	0.028438	0.10766	0.075096	0.059519	0.057859	0.048638	0.096637	0.091096	0.1701
gi|118601081	Q1KMD3	HNRNPUL2	Heterogeneous nuclear ribonucleoprotein U-like protein 2 (Scaffold-attachment factor A2) (SAF-A2)	85 kDa	6	8	4	6	4	6	7	7	9	6	4	3	6	8	4	6	4	6	7	7	9	6	4	3	0.0884	0.119	0.0696	0.0843	0.0803	0.124	0.103	0.106	0.153	0.107	0.0643	0.0562	0.1484	0.18115	0.096961	0.11984	0.094514	0.097929	0.16139	0.17966	0.19001
gi|119574488	G5E9W9	GIMAP4	GTPase IMAP family member 4 (GTPase, IMAP family member 4, isoform CRA_a)	39 kDa	5	8	6	4	7	6	5	6	3	6	4	7	5	9	6	5	7	6	5	6	3	6	5	7	0.187	0.292	0.233	0.172	0.236	0.23	0.201	0.236	0.114	0.233	0.16	0.236	0.29303	0.55449	0.37423	0.23663	0.44478	0.24238	0.26784	0.37374	0.12986
gi|110611789	Q92841	DDX17	Probable ATP-dependent RNA helicase DDX17 (EC 3.6.4.13) (DEAD box protein 17) (DEAD box protein p72) (DEAD box protein p82) (RNA-dependent helicase p72)	80 kDa	4	8	5	5	10	5	5	8	7	4	4	4	4	8	5	5	10	5	5	8	7	4	4	4	0.126	0.163	0.167	0.165	0.251	0.136	0.167	0.237	0.182	0.102	0.108	0.123	0.12915	0.25244	0.22409	0.20406	0.43459	0.14514	0.20104	0.36549	0.23074
gi|10835067	P05455	SSB	Lupus La protein (La autoantigen) (La ribonucleoprotein) (Sjoegren syndrome type B antigen) (SS-B)	47 kDa	4	6	5	7	4	6	5	5	7	7	8	7	4	6	5	7	4	6	5	5	7	7	8	7	0.127	0.184	0.162	0.228	0.127	0.184	0.147	0.162	0.233	0.216	0.26	0.216	0.18229	0.25853	0.24057	0.28696	0.18104	0.19382	0.21582	0.24026	0.28591
gi|119600806	Q5T0G8	ANXA11	Annexin A11, isoformCRA_b	54 kDa	6	6	7	7	8	7	6	6	6	5	7	3	6	6	7	7	8	7	6	6	6	5	7	3	0.152	0.152	0.182	0.182	0.208	0.182	0.15	0.152	0.147	0.127	0.184	0.0713	0.24625	0.21675	0.30196	0.23933	0.34712	0.19557	0.22509	0.25057	0.19813
gi|119575493	V9HWH1	HEL57	Epididymis luminal protein 57 (Epididymis secretory protein Li 27) (Serpin peptidase inhibitor, clade B (Ovalbumin), member 1, isoform CRA_a)	43 kDa	3	7	6	9	5	9	2	5	7	8	7	7	3	8	6	9	5	10	2	5	9	8	7	7	0.113	0.224	0.198	0.251	0.166	0.282	0.0871	0.169	0.235	0.248	0.222	0.19	0.14584	0.41723	0.3342	0.44862	0.26093	0.42455	0.085539	0.26734	0.44698
gi|119581536	Q9UJU6	DBNL	Drebrin-like protein (Cervical SH3P7) (Cervical mucin-associated protein) (Drebrin-F) (HPK1-interacting protein of 55 kDa) (HIP-55) (SH3 domain-containing protein 7)	48 kDa	5	6	5	7	5	6	5	7	8	6	6	5	5	6	5	7	5	6	5	7	8	6	6	5	0.169	0.216	0.169	0.232	0.169	0.216	0.169	0.248	0.295	0.216	0.195	0.169	0.22799	0.24936	0.23229	0.27646	0.22643	0.18694	0.20839	0.34837	0.3262
gi|11415026	Q02543	RPL18A	60S ribosomal protein L18a (Large ribosomal subunit protein eL20)	21 kDa	5	6	6	6	6	5	6	5	4	6	5	4	5	6	6	6	6	5	6	5	4	6	5	4	0.301	0.347	0.347	0.347	0.347	0.295	0.347	0.295	0.244	0.347	0.301	0.227	0.84903	0.74732	0.86503	0.6856	0.8432	0.56026	0.77605	0.66141	0.38507
gi|119573108	P53621	COPA	Coatomer subunit alpha (Alpha-coat protein) (Alpha-COP) (HEP-COP) (HEPCOP) [Cleaved into: Xenin (Xenopsin-related peptide); Proxenin]	138 kDa	7	8	3	6	3	4	2	7	5	5	5	7	7	8	3	6	3	4	2	7	5	5	5	7	0.0801	0.106	0.0335	0.0719	0.031	0.049	0.0212	0.0891	0.0621	0.0662	0.0613	0.0891	0.10344	0.10531	0.043078	0.07075	0.041991	0.037641	0.025464	0.10526	0.05805
gi|119573352	P49368	CCT3	T-complex protein 1 subunit gamma (TCP-1-gamma) (CCT-gamma) (hTRiC5)	61 kDa	4	8	5	5	6	6	6	7	5	7	7	6	4	8	5	5	6	6	6	7	5	7	7	6	0.138	0.222	0.112	0.13	0.178	0.178	0.178	0.18	0.128	0.202	0.174	0.15	0.13738	0.27022	0.17982	0.14252	0.21623	0.14367	0.19901	0.26576	0.142
gi|1096944	N/A	N/A	ribosomal protein S10	19 kDa	4	5	5	5	3	5	2	6	4	5	5	5	4	6	6	6	3	6	2	6	5	7	5	7	0.236	0.327	0.327	0.327	0.23	0.327	0.145	0.382	0.327	0.327	0.327	0.327	0.54102	0.86003	0.9955	0.78901	0.36846	0.64476	0.20716	0.99422	0.59639
gi|119577428	A0A024R0J9	HNRPUL1	Heterogeneous nuclear ribonucleoprotein U-like 1, isoform CRA_a	85 kDa	5	6	4	5	6	6	4	5	2	5	8	6	5	6	4	5	6	6	4	5	2	5	8	6	0.0913	0.11	0.0701	0.11	0.106	0.102	0.0741	0.112	0.0357	0.11	0.155	0.118	0.1218	0.13119	0.097368	0.098357	0.14803	0.098355	0.087352	0.12394	0.036992
gi|115574	P07384	CAPN1	Calpain-1 catalytic subunit (EC 3.4.22.52) (Calcium-activated neutral proteinase 1) (CANP 1) (Calpain mu-type) (Calpain-1 large subunit) (Cell proliferation-inducing gene 30 protein) (Micromolar-calpain) (muCANP)	82 kDa	4	8	3	7	8	6	5	8	5	7	8	4	4	8	3	7	8	6	5	8	5	7	8	5	0.0924	0.171	0.0616	0.141	0.16	0.112	0.091	0.146	0.0868	0.154	0.171	0.0882	0.099168	0.18936	0.074278	0.14892	0.21366	0.10221	0.11561	0.21891	0.10176
gi|119580553	A0A024R1P2	RAC2	Ras-related C3 botulinum toxin substrate 2 (Rho family, small GTP binding protein Rac2), isoform CRA_a	21 kDa	4	5	4	4	5	4	5	6	3	5	4	3	4	6	4	4	5	5	5	6	4	6	5	4	0.229	0.219	0.229	0.229	0.219	0.229	0.219	0.349	0.13	0.276	0.229	0.188	0.62279	0.71401	0.63453	0.50292	0.61852	0.53529	0.56926	1.047	0.36994
gi|119622080	O14950	MYL12B	Myosin regulatory light chain 12B (MLC-2A) (MLC-2) (Myosin regulatory light chain 2-B, smooth muscle isoform) (Myosin regulatory light chain 20 kDa) (MLC20) (Myosin regulatory light chain MRLC2) (SHUJUN-1)	20 kDa	5	5	3	5	2	7	4	1	6	5	4	5	6	7	3	7	2	8	4	1	9	5	5	7	0.384	0.384	0.267	0.436	0.122	0.558	0.331	0.0581	0.442	0.384	0.32	0.448	0.91254	1.0267	0.35766	0.94193	0.21383	0.96567	0.46596	0.10098	1.4568
gi|11321591	P26583	HMGB2	High mobility group protein B2 (High mobility group protein 2) (HMG-2)	24 kDa	4	5	6	7	5	4	5	4	7	3	4	3	4	6	7	7	5	5	5	4	8	4	4	3	0.278	0.234	0.311	0.292	0.234	0.196	0.287	0.249	0.292	0.196	0.196	0.196	0.8694	0.94307	1.326	0.86519	0.86343	0.5737	0.63252	0.70414	1.0471
gi|119591997	V9HWC2	HEL-S-67p	Epididymis secretory sperm binding protein Li 67p	20 kDa	5	5	6	8	4	7	3	2	6	5	9	5	5	5	6	9	4	8	3	2	7	5	9	5	0.339	0.423	0.503	0.545	0.302	0.46	0.259	0.222	0.439	0.418	0.545	0.376	0.69008	0.60741	0.9221	1.4476	0.50265	0.95666	0.31872	0.21772	0.93025
gi|119617290	A0A024RB85	PA2G4	Proliferation-associated 2G4, 38kDa, isoform CRA_a	44 kDa	4	5	5	6	5	6	6	6	5	5	6	5	4	6	5	6	5	6	6	6	6	6	6	5	0.147	0.157	0.152	0.185	0.178	0.185	0.203	0.203	0.15	0.162	0.185	0.157	0.19691	0.28075	0.26055	0.25757	0.25397	0.21048	0.29155	0.32456	0.25663
gi|119570323	Q6FHU2	PGAM1	Phosphoglycerate mutase (EC 5.4.2.11) (EC 5.4.2.4) (Fragment)	29 kDa	2	6	6	8	4	5	3	4	3	6	4	5	2	6	6	8	4	6	3	4	3	6	5	6	0.138	0.295	0.256	0.421	0.209	0.291	0.138	0.209	0.173	0.252	0.209	0.213	0.14277	0.4764	0.55145	0.65892	0.31816	0.35716	0.20724	0.32598	0.18242
gi|119627554	P67809	YBX1	Nuclease-sensitive element-binding protein 1	36 kDa	4	4	5	3	5	4	7	8	9	4	8	5	4	4	5	3	5	4	7	8	9	4	8	5	0.244	0.238	0.281	0.176	0.29	0.238	0.333	0.426	0.472	0.238	0.426	0.281	0.24709	0.21749	0.3298	0.14288	0.32147	0.16305	0.45583	0.60895	0.56913
gi|1710248	Q15084	PDIA6	Protein disulfide-isomerase A6 (EC 5.3.4.1) (Endoplasmic reticulum protein 5) (ER protein 5) (ERp5) (Protein disulfide isomerase P5) (Thioredoxin domain-containing protein 7)	46 kDa	5	5	4	7	6	5	5	4	10	6	7	6	5	5	4	7	6	5	5	4	10	6	7	6	0.176	0.185	0.145	0.266	0.216	0.209	0.176	0.14	0.368	0.242	0.273	0.238	0.24006	0.21131	0.18873	0.29207	0.29674	0.15841	0.21943	0.18849	0.46548
gi|10835049	A0A024R324	RHOA	Ras homolog gene family, member A, isoform CRA_a	22 kDa	4	5	4	5	5	5	6	6	4	6	5	4	4	6	5	7	6	5	7	6	5	6	5	4	0.269	0.275	0.269	0.275	0.275	0.254	0.368	0.337	0.321	0.373	0.275	0.269	0.45094	0.69841	0.6215	0.81162	0.78802	0.40253	0.91869	0.80738	0.49078
gi|119582155	UPI0000EE34BA	N/A	hCG1783090	29 kDa	4	5	4	5	4	5	4	4	4	5	6	5	4	5	4	5	4	6	4	4	4	5	6	5	0.206	0.278	0.149	0.278	0.206	0.278	0.173	0.218	0.246	0.27	0.323	0.25	0.31454	0.36677	0.32047	0.33648	0.31239	0.35001	0.28751	0.32006	0.25307
gi|119616182	A0A024RaJ8	IQGAP2	IQ motif containing GTPase activating protein 2, isoform CRA_b	181 kDa	4	13	6	8	7	8	1	4	2	4	5	13	4	13	6	8	7	8	1	4	2	5	5	15	0.0565	0.14	0.0597	0.0844	0.0698	0.066	0.00825	0.0438	0.0165	0.0387	0.054	0.124	0.066137	0.14619	0.067384	0.072518	0.077331	0.05926	0.0096316	0.04406	0.017108
gi|119610103	V9HWE8	HEL-S-47e	Rho GDP dissociation inhibitor (GDI) alpha, isoform CRA_a	23 kDa	3	3	3	3	3	3	5	2	4	3	3	2	4	4	4	4	4	4	7	3	6	4	4	3	0.221	0.221	0.221	0.221	0.221	0.221	0.255	0.152	0.314	0.221	0.221	0.147	0.41611	0.36626	0.42395	0.33601	0.41326	0.27458	0.83426	0.29539	0.58293
gi|119603394	A0A024R6W0	GOT2	Aspartate aminotransferase (EC 2.6.1.1)	47 kDa	5	6	7	5	6	6	5	6	7	5	7	4	5	6	7	5	6	6	5	6	7	5	7	5	0.188	0.214	0.247	0.16	0.223	0.209	0.17	0.212	0.23	0.191	0.242	0.156	0.23292	0.25493	0.35685	0.18809	0.28764	0.19112	0.2129	0.2947	0.2818
gi|119165	P26641	EEF1G	Elongation factor 1-gamma (EF-1-gamma) (eEF-1B gamma)	50 kDa	4	2	5	3	3	4	6	6	8	5	6	3	4	2	5	3	3	4	6	6	8	5	6	3	0.112	0.0503	0.121	0.0961	0.0801	0.126	0.151	0.151	0.229	0.158	0.188	0.0961	0.16926	0.069768	0.22285	0.099188	0.12199	0.11169	0.2481	0.27619	0.31172
gi|119586956	Q96KP4	CNDP2	Cytosolic non-specific dipeptidase (EC 3.4.13.18) (CNDP dipeptidase 2) (Carnosine dipeptidase II) (Epididymis secretory protein Li 13) (Glutamate carboxypeptidase-like protein 1) (Peptidase A)	53 kDa	3	9	7	7	4	7	4	6	9	5	5	4	3	9	7	7	4	7	4	6	9	5	5	4	0.109	0.28	0.217	0.196	0.118	0.196	0.109	0.168	0.265	0.168	0.154	0.145	0.1159	0.37062	0.31267	0.24781	0.15833	0.20251	0.14572	0.25921	0.33877
gi|119610573	P60842	EIF4A1	Eukaryotic initiation factor 4A-I (eIF-4A-I) (eIF4A-I) (EC 3.6.4.13) (ATP-dependent RNA helicase eIF4A-1)	46 kDa	3	4	4	4	3	3	5	5	10	4	8	4	3	5	5	5	3	3	6	5	11	5	9	5	0.0985	0.118	0.118	0.131	0.0837	0.0985	0.158	0.138	0.256	0.118	0.219	0.118	0.13405	0.21131	0.24459	0.19386	0.13313	0.088458	0.27311	0.24427	0.5321
gi|119584986	A0A024R2P0	RPSA	40S ribosomal protein SA (37 kDa laminin receptor precursor) (37LRP) (37/67 kDa laminin receptor) (LRP/LR) (67 kDa laminin receptor) (67LR) (Laminin receptor 1) (LamR) (Laminin-binding protein precursor p40) (LBP/p40)	33 kDa	4	3	6	4	5	7	5	5	9	6	5	6	4	3	6	4	5	7	5	5	9	6	5	6	0.214	0.132	0.285	0.214	0.258	0.363	0.234	0.258	0.468	0.298	0.258	0.315	0.27352	0.17166	0.46358	0.22087	0.35745	0.3693	0.32898	0.36623	0.64491
gi|119575934	B2R4S9	HIST1H2BI	Histone H2B	14 kDa	2	2	2	2	2	2	2	2	2	2	2	2	3	3	3	3	3	3	3	3	3	3	3	3	0.524	0.563	0.595	0.595	0.595	0.706	0.659	0.5	0.5	0.5	0.5	0.5	11.957	8.3546	9.6706	9.6559	11.875	30.391	26.983	7.6424	6.0428
gi|115612	P04632	CAPNS1	Calpain small subunit 1 (CSS1) (Calcium-activated neutral proteinase small subunit) (CANP small subunit) (Calcium-dependent protease small subunit) (CDPS) (Calcium-dependent protease small subunit 1) (Calpain regulatory subunit)	28 kDa	3	4	4	7	4	6	2	1	4	7	4	6	4	5	4	8	5	7	2	1	5	8	5	7	0.172	0.243	0.209	0.418	0.209	0.392	0.0821	0.056	0.243	0.418	0.209	0.347	0.32639	0.3813	0.33254	0.67404	0.43022	0.45255	0.13271	0.069783	0.34853
gi|119622980	Q6ICQ8	ARHG	ARHG protein (Ras homolog gene family, member G (Rho G)) (Ras homolog gene family, member G (Rho G), isoform CRA_a) (Fragment)	21 kDa	4	4	6	6	5	6	5	6	5	5	5	5	4	4	6	6	5	6	5	6	5	5	5	5	0.314	0.356	0.414	0.414	0.356	0.414	0.356	0.414	0.356	0.414	0.414	0.414	0.46284	0.40739	0.83268	0.65996	0.62287	0.53931	0.57327	0.83161	0.5046
gi|189054101	B2R9S4	N/A	cDNA, FLJ94534, highly similar to Homo sapiens capping protein (actin filament), gelsolin-like(CAPG), mRNA	38 kDa	4	7	5	5	5	5	4	5	6	5	6	4	4	7	5	5	5	5	4	5	6	5	6	4	0.164	0.279	0.198	0.21	0.198	0.198	0.17	0.198	0.244	0.198	0.244	0.164	0.22752	0.40004	0.30265	0.23988	0.29502	0.19602	0.20796	0.30226	0.29973
gi|119624100	P62269	RPS18	40S ribosomal protein S18 (Ke-3) (Ke3) (Small ribosomal subunit protein uS13)	18 kDa	5	7	5	6	4	6	4	4	5	5	3	7	5	8	5	6	4	6	4	4	5	5	3	8	0.322	0.388	0.322	0.309	0.243	0.329	0.204	0.243	0.322	0.322	0.171	0.388	0.80739	1.5468	0.82261	0.86486	0.58171	0.70675	0.53538	0.596	0.6496
gi|18307485	O00160	MYO1F	Unconventional myosin-If (Myosin-Ie)	125 kDa	5	7	6	7	5	6	2	4	3	4	5	6	5	7	6	7	5	6	2	4	3	4	5	7	0.0583	0.0729	0.0683	0.101	0.0574	0.0738	0.0255	0.0474	0.0446	0.0546	0.0656	0.0729	0.080437	0.10177	0.099649	0.09337	0.079886	0.06454	0.028279	0.064625	0.037827
gi|108935929	P00491	PNP	Purine nucleoside phosphorylase (PNP) (EC 2.4.2.1) (Inosine phosphorylase) (Inosine-guanosine phosphorylase)	32 kDa	1	4	5	8	1	6	2	2	7	6	7	6	1	4	6	10	1	7	2	2	8	8	8	7	0.0588	0.18	0.284	0.412	0.0588	0.325	0.0934	0.0934	0.36	0.315	0.377	0.315	0.060343	0.24761	0.47803	0.78807	0.059929	0.38134	0.116	0.12913	0.56141
gi|119587128	A8K4C8	RPL13	60S ribosomal protein L13	24 kDa	4	6	4	3	4	4	3	4	3	5	4	5	4	6	4	3	4	4	3	4	3	5	4	5	0.18	0.284	0.18	0.128	0.18	0.18	0.133	0.18	0.137	0.223	0.18	0.242	0.39494	0.60137	0.40238	0.22318	0.39223	0.26061	0.25262	0.40186	0.22237
gi|116241284	Q13185	CBX3	Chromobox protein homolog 3 (HECH) (Heterochromatin protein 1 homolog gamma) (HP1 gamma) (Modifier 2 protein)	21 kDa	5	4	4	7	3	5	4	3	5	3	5	5	5	4	4	8	3	6	4	3	7	4	7	5	0.366	0.301	0.279	0.525	0.213	0.366	0.301	0.224	0.393	0.301	0.459	0.372	0.65001	0.42127	0.48762	1.0889	0.3287	0.56026	0.43746	0.33678	0.86901
gi|119582586	Q13151	HNRNPA0	Heterogeneous nuclear ribonucleoprotein A0 (hnRNP A0)	31 kDa	4	5	3	3	4	4	5	5	4	3	3	4	4	5	3	3	4	4	5	5	5	3	3	5	0.21	0.259	0.157	0.184	0.21	0.236	0.305	0.259	0.21	0.167	0.193	0.21	0.29449	0.34226	0.21321	0.2378	0.29247	0.25659	0.45092	0.39567	0.31285
gi|119577296	M0R210	RPS16	40S ribosomal protein S16 (Ribosomal protein S16, isoform CRA_a)	14 kDa	5	5	5	6	4	4	4	5	3	6	6	4	5	5	5	6	4	4	4	5	3	6	6	4	0.372	0.364	0.341	0.434	0.279	0.279	0.279	0.341	0.194	0.434	0.434	0.279	1.0958	0.96453	1.1165	1.2038	0.77069	0.51208	0.70931	1.115	0.416
gi|1096067	N/A	N/A	Tat-associated protein	31 kDa	3	4	3	4	3	4	5	5	2	4	3	4	4	4	3	5	4	5	6	5	3	5	4	5	0.215	0.265	0.215	0.265	0.215	0.265	0.265	0.265	0.118	0.265	0.215	0.265	0.29324	0.25811	0.21235	0.3126	0.29123	0.25545	0.44882	0.39391	0.16769
gi|119617595	A0A024RB87	RAP1B	RAP1B, member of RAS oncogene family, isoform CRA_a	21 kDa	4	7	5	4	3	4	5	5	5	5	4	5	4	7	5	4	3	4	5	5	5	5	5	5	0.234	0.451	0.288	0.255	0.217	0.277	0.31	0.315	0.299	0.315	0.234	0.315	0.4786	0.95071	0.66226	0.38648	0.3287	0.31582	0.59414	0.66141	0.52297
gi|116283697	Q05CK9	SYNCRIP	SYNCRIP protein (Fragment)	51 kDa	5	5	5	5	4	5	4	7	6	5	6	5	5	5	5	5	4	5	4	7	6	5	6	5	0.227	0.227	0.227	0.227	0.214	0.227	0.188	0.307	0.23	0.227	0.28	0.23	0.44484	0.39155	0.45323	0.35922	0.37951	0.29354	0.29545	0.52059	0.30745
gi|119609596	O14745	SLC9A3R1	Na(+)/H(+) exchange regulatory cofactor NHE-RF1 (NHERF-1) (Ezrin-radixin-moesin-binding phosphoprotein 50) (EBP50) (Regulatory cofactor of Na(+)/H(+) exchanger) (Sodium-hydrogen exchanger regulatory factor 1) (Solute carrier family 9 isoform A3 regulatory factor 1)	39 kDa	3	5	5	4	3	5	4	3	5	4	3	3	3	5	5	4	3	5	4	3	5	4	3	3	0.151	0.226	0.226	0.179	0.151	0.237	0.173	0.151	0.237	0.179	0.151	0.151	0.16191	0.2588	0.29957	0.18192	0.1608	0.19402	0.20592	0.16475	0.23656
gi|119629845	P17858	PFKL	ATP-dependent 6-phosphofructokinase, liver type (ATP-PFK) (PFK-L) (EC 2.7.1.11) (6-phosphofructokinase type B) (Phosphofructo-1-kinase isozyme B) (PFK-B) (Phosphohexokinase)	85 kDa	2	7	5	8	5	5	3	5	5	6	5	6	2	7	5	8	5	5	3	5	5	6	5	6	0.0423	0.156	0.108	0.171	0.108	0.122	0.0654	0.108	0.11	0.132	0.108	0.146	0.045854	0.15564	0.12375	0.16644	0.12062	0.080147	0.064085	0.12359	0.097719
gi|115528752	Q08AF3	SLFN5	Schlafen family member 5	101 kDa	4	8	5	6	4	4	2	5	1	3	4	7	4	9	5	7	4	4	2	5	2	4	5	8	0.0741	0.155	0.092	0.116	0.0741	0.0741	0.0314	0.0943	0.0202	0.0584	0.0741	0.127	0.079278	0.17044	0.10262	0.11766	0.078734	0.052314	0.035082	0.10249	0.03088
gi|119596082	P55060	CSE1L	Exportin-2 (Exp2) (Cellular apoptosis susceptibility protein) (Chromosome segregation 1-like protein) (Importin-alpha re-exporter)	110 kDa	1	2	1	2	1	2	0	1	2	2	2	2	1	2	1	2	1	2	0	1	2	2	2	2	0.00824	0.0237	0.00824	0.0237	0.00824	0.0237	0	0.0154	0.0237	0.0237	0.0237	0.0237	0.01728	0.030868	0.017606	0.028319	0.017161	0.023142	0	0.017583	0.028216
gi|119610625	P63241	EIF5A	Eukaryotic translation initiation factor 5A-1 (eIF-5A-1) (eIF-5A1) (Eukaryotic initiation factor 5A isoform 1) (eIF-5A) (Rev-binding factor) (eIF-4D)	17 kDa	3	2	2	4	2	5	2	3	6	5	4	3	3	3	2	4	2	7	3	4	7	5	5	3	0.273	0.195	0.195	0.351	0.117	0.429	0.195	0.351	0.357	0.429	0.351	0.351	0.42525	0.37431	0.26191	0.50631	0.25531	0.99485	0.3887	0.638	1.213
gi|119571920	O95466	FMNL1	Formin-like protein 1	127 kDa	2	7	4	4	3	7	3	7	6	2	7	4	2	8	4	4	3	7	3	7	7	3	8	4	0.0201	0.096	0.0462	0.055	0.041	0.0986	0.041	0.0925	0.0794	0.0332	0.0977	0.0541	0.030442	0.11583	0.063644	0.050442	0.045934	0.074997	0.042276	0.11564	0.09144
gi|119618001	A0A024RBE8	SLC25A3	Solute carrier family 25 (Mitochondrial carrier phosphate carrier), member 3, isoform CRA_a (Solute carrier family 25 member 3 isoform 1)	40 kDa	1	6	2	4	3	5	3	3	5	3	3	3	1	6	2	4	3	5	3	3	5	3	3	3	0.0332	0.238	0.108	0.197	0.127	0.219	0.13	0.152	0.219	0.13	0.152	0.152	0.048241	0.31338	0.10235	0.17616	0.1559	0.18764	0.14348	0.15973	0.22878
gi|119569937	Q53EL6	PDCD4	Programmed cell death 4 (neoplastic transformation inhibitor), isoform CRA_a	52 kDa	6	6	7	8	5	7	3	2	0	6	4	4	6	6	7	8	5	7	3	2	0	6	4	4	0.141	0.154	0.186	0.235	0.139	0.173	0.102	0.0789	0	0.166	0.13	0.134	0.26117	0.22988	0.32078	0.30034	0.20924	0.20776	0.10838	0.077942	0
gi|119617112	Q15366	PCBP2	Poly(rC)-binding protein 2 (Alpha-CP2) (Heterogeneous nuclear ribonucleoprotein E2) (hnRNP E2)	35 kDa	4	3	4	4	4	4	4	4	4	4	5	4	4	3	4	4	4	4	4	4	4	4	5	4	0.196	0.208	0.196	0.257	0.257	0.196	0.257	0.196	0.308	0.257	0.35	0.196	0.33494	0.29482	0.34126	0.34086	0.41921	0.22102	0.38582	0.34082	0.33961
gi|11640568	A2RUM7	RPL5	Ribosomal protein L5 (Ribosomal protein L5, isoform CRA_c) (cDNA, FLJ95579, Homo sapiens ribosomal protein L5 (RPL5), mRNA)	34 kDa	3	5	3	3	3	6	3	4	4	3	3	5	3	5	3	3	3	6	3	5	4	3	3	5	0.128	0.195	0.165	0.128	0.128	0.253	0.128	0.155	0.178	0.128	0.128	0.232	0.18588	0.30062	0.18938	0.1501	0.1846	0.28425	0.1699	0.34752	0.20929
gi|119569793	Q14152	EIF3A	Eukaryotic translation initiation factor 3 subunit A (eIF3a) (Eukaryotic translation initiation factor 3 subunit 10) (eIF-3-theta) (eIF3 p167) (eIF3 p180) (eIF3 p185)	167 kDa	5	6	5	3	6	7	5	4	4	2	5	5	5	6	5	3	6	7	5	5	4	2	5	6	0.0514	0.0615	0.0557	0.0289	0.0658	0.0731	0.0514	0.0478	0.0456	0.0195	0.0514	0.0507	0.059405	0.063366	0.060524	0.028224	0.071496	0.055972	0.054298	0.060447	0.037863
gi|119574933	V9HWK2	HEL114	Epididymis luminal protein 114 (Vinculin, isoform CRA_b)	124 kDa	4	5	4	4	2	10	2	2	10	5	5	7	4	5	4	5	2	11	2	2	11	5	5	8	0.0582	0.0688	0.0582	0.0564	0.0265	0.136	0.0265	0.0265	0.138	0.0767	0.0767	0.111	0.064047	0.071406	0.065254	0.06551	0.030979	0.12765	0.028511	0.03174	0.15564
gi|239997692	Q2YHR9	HLA-B	HLA class I histocompatibility antigen	40 kDa	4	1	3	3	3	1	6	6	4	3	6	2	4	1	3	3	3	1	8	8	5	3	6	2	0.265	0.13	0.193	0.193	0.221	0.13	0.348	0.365	0.24	0.193	0.354	0.169	0.42755	0.1365	0.28596	0.22664	0.34882	0.10233	0.73147	0.92917	0.41039
gi|119589973	Q99439	CNN2	Calponin-2 (Calponin H2, smooth muscle) (Neutral calponin)	34 kDa	5	7	5	5	6	4	6	4	5	4	4	3	5	7	5	5	6	4	6	4	5	4	4	3	0.23	0.307	0.23	0.227	0.259	0.188	0.256	0.178	0.227	0.184	0.184	0.142	0.34978	0.4775	0.35637	0.28245	0.4386	0.17563	0.40367	0.27081	0.28142
gi|119610980	P27694	RPA1	Replication protein A 70 kDa DNA-binding subunit (RP-A p70) (Replication factor A protein 1) (RF-A protein 1) (Single-stranded DNA-binding protein) [Cleaved into: Replication protein A 70 kDa DNA-binding subunit, N-terminally processed]	68 kDa	4	5	4	6	4	5	7	4	7	2	4	5	4	5	4	6	4	5	7	4	7	2	4	5	0.0974	0.114	0.0877	0.144	0.0958	0.114	0.17	0.104	0.144	0.0568	0.0974	0.114	0.12089	0.13628	0.12317	0.15375	0.12006	0.10217	0.2081	0.12301	0.18318
gi|119600387	X5D2M8	MVP	Major vault protein isoform A (Major vault protein, isoform CRA_c) (Testicular secretory protein Li 30) (Fragment)	99 kDa	2	2	1	3	5	3	4	8	9	4	9	4	2	2	1	3	5	3	4	8	9	4	9	4	0.0325	0.0302	0.0179	0.0448	0.0851	0.0493	0.0806	0.138	0.172	0.0649	0.171	0.0526	0.039084	0.034402	0.019589	0.048123	0.10195	0.039325	0.073833	0.17573	0.15898
gi|158937334	Q9NZ08	ERAP1	Endoplasmic reticulum aminopeptidase 1 (EC 3.4.11.-) (ARTS-1) (Adipocyte-derived leucine aminopeptidase) (A-LAP) (Aminopeptidase PILS) (Puromycin-insensitive leucyl-specific aminopeptidase) (PILS-AP) (Type 1 tumor necrosis factor receptor shedding aminopeptidase regulator)	107 kDa	4	5	6	6	3	3	7	6	6	3	3	3	4	5	6	6	3	3	7	6	6	3	3	3	0.0574	0.0723	0.0882	0.0829	0.0414	0.0404	0.0988	0.085	0.0733	0.0404	0.0414	0.0404	0.074524	0.08326	0.11744	0.093083	0.05467	0.036325	0.12484	0.11729	0.092743
gi|119612221	A0A024R9C1	PABPC1	Polyadenylate-binding protein (PABP)	71 kDa	3	3	2	3	2	3	7	7	10	7	7	7	3	3	2	3	2	3	7	7	10	7	7	7	0.0755	0.0755	0.0503	0.0755	0.0519	0.0676	0.137	0.157	0.209	0.156	0.159	0.156	0.08513	0.074932	0.056506	0.068744	0.05508	0.056176	0.19944	0.22202	0.26957
gi|187954619	Q9UKV3	ACIN1	Apoptotic chromatin condensation inducer in the nucleus (Acinus)	151 kDa	4	1	5	4	6	5	6	5	4	4	4	2	4	1	5	5	6	5	6	6	4	5	5	2	0.058	0.0136	0.0723	0.058	0.0791	0.0655	0.0738	0.0655	0.0414	0.058	0.058	0.0346	0.052243	0.01113	0.067261	0.05331	0.079539	0.043564	0.073204	0.081492	0.042033
gi|14603290	A0A140VK56		Transaldolase (EC 2.2.1.2)	38 kDa	0	6	5	7	0	7	2	2	6	7	5	6	0	6	5	7	0	7	2	2	7	7	5	6	0	0.196	0.166	0.228	0	0.228	0.0742	0.0682	0.19	0.228	0.163	0.193	0	0.33878	0.3123	0.37964	0	0.31023	0.098162	0.10928	0.37825
gi|2624694	Q04837	SSBP1	Single-stranded DNA-binding protein, mitochondrial (Mt-SSB) (MtSSB) (PWP1-interacting protein 17)	15 kDa	5	4	4	5	4	5	4	3	4	4	5	4	5	4	4	5	4	6	4	3	6	4	5	4	0.515	0.455	0.455	0.515	0.455	0.515	0.455	0.364	0.455	0.455	0.515	0.379	1.0124	0.63526	0.73533	0.81754	0.71677	1.1892	0.65969	0.4924	1.1004
gi|114206703	B0ZBD0	RPS19	40S ribosomal protein S19 (Ribosomal protein S19, isoform CRA_a) (cDNA, FLJ92047, Homo sapiens ribosomal protein S19 (RPS19), mRNA)	16 kDa	4	5	6	6	4	6	2	2	4	7	4	6	4	5	6	6	4	6	2	2	4	7	4	6	0.228	0.29	0.352	0.352	0.228	0.393	0.152	0.152	0.234	0.366	0.228	0.303	0.66802	0.81928	1.2722	1.0083	0.66344	0.82395	0.24789	0.27596	0.53746
gi|119618987	V9HW48	HEL-S-115	SH3 domain-binding glutamic acid-rich-like protein	13 kDa	4	3	4	3	4	4	6	2	4	4	5	2	4	3	4	3	4	4	6	2	4	4	5	2	0.588	0.5	0.588	0.43	0.588	0.588	0.781	0.272	0.588	0.588	0.693	0.386	0.92339	0.53288	0.9408	0.48887	0.91706	0.60933	1.6789	0.36064	0.74293
gi|119579081	O75475	PSIP1	PC4 and SFRS1-interacting protein (CLL-associated antigen KW-7) (Dense fine speckles 70 kDa protein) (DFS 70) (Lens epithelium-derived growth factor) (Transcriptional coactivator p75/p52)	60 kDa	7	7	3	6	7	4	1	5	2	3	2	5	7	7	3	7	7	4	1	6	2	3	2	5	0.194	0.185	0.0981	0.177	0.198	0.1	0.0245	0.138	0.0566	0.0755	0.0566	0.126	0.26346	0.2319	0.10297	0.21275	0.26165	0.091388	0.029174	0.22343	0.052758
gi|119617578	Q86VP6	CAND1	Cullin-associated NEDD8-dissociated protein 1 (Cullin-associated and neddylation-dissociated protein 1) (TBP-interacting protein of 120 kDa A) (TBP-interacting protein 120A) (p120 CAND1)	136 kDa	2	5	5	6	1	5	3	2	9	6	6	4	2	5	5	6	1	5	3	2	9	6	6	4	0.022	0.0602	0.0569	0.0699	0.00976	0.0602	0.0333	0.0195	0.103	0.0707	0.0764	0.0561	0.028274	0.064487	0.074645	0.071855	0.013874	0.048346	0.039229	0.028769	0.11137
gi|1090519	P61604	HSPE1	10 kDa heat shock protein, mitochondrial (Chaperonin 10)	11 kDa	3	2	2	4	4	4	2	3	4	2	3	3	3	2	2	5	5	5	3	4	4	3	3	4	0.324	0.255	0.255	0.422	0.422	0.422	0.255	0.324	0.333	0.255	0.353	0.324	0.7488	0.37711	0.43652	1.3931	1.7133	1.1384	0.68444	1.1909	0.94164
gi|119583622	Q9Y277	VDAC3	Voltage-dependent anion-selective channel protein 3 (VDAC-3) (hVDAC3) (Outer mitochondrial membrane protein porin 3)	31 kDa	5	5	4	5	5	5	4	6	5	4	5	3	5	5	4	5	5	5	4	6	5	4	5	3	0.314	0.314	0.276	0.314	0.314	0.314	0.244	0.367	0.314	0.247	0.314	0.177	0.49797	0.43832	0.39974	0.40212	0.49456	0.3286	0.35862	0.6258	0.40065
gi|1096942	N/A	N/A	Ribosomal protein S5	23 kDa	3	3	3	3	3	3	3	3	3	3	3	3	4	4	4	4	4	4	3	4	3	4	4	4	0.181	0.181	0.181	0.181	0.181	0.181	0.181	0.181	0.181	0.181	0.181	0.181	0.42625	0.37519	0.43429	0.3442	0.42333	0.28128	0.27142	0.43373	0.23891
gi|119570641	N/A	N/A	hCG1994130, isoform CRA_b	29 kDa	3	5	4	5	3	6	2	5	5	6	5	6	3	5	4	5	3	6	2	5	5	6	5	6	0.12	0.187	0.151	0.235	0.116	0.271	0.0876	0.183	0.235	0.267	0.191	0.271	0.22673	0.37389	0.3264	0.34302	0.22517	0.35716	0.1305	0.43223	0.34176
gi|119620768	Q16629	SRSF7	Serine/arginine-rich-splicing factor 7 (Splicing factor, arginine/serine-rich 7, 35kDa, isoform CRA_a)	16 kDa	3	3	1	4	5	4	6	5	4	2	3	3	3	3	1	4	5	4	6	6	4	2	3	3	0.219	0.219	0.102	0.307	0.372	0.307	0.431	0.372	0.307	0.168	0.241	0.255	0.46267	0.40725	0.1278	0.55495	0.9533	0.45349	1.18	1.3136	0.55292
gi|1136741	P50990	CCT8	T-complex protein 1 subunit theta (TCP-1-theta) (CCT-theta) (Renal carcinoma antigen NY-REN-15)	59 kDa	4	5	4	3	3	5	4	5	8	4	4	7	4	5	4	3	3	5	4	5	8	4	4	7	0.0928	0.115	0.0891	0.0798	0.0668	0.124	0.0891	0.108	0.186	0.1	0.1	0.167	0.14252	0.16132	0.14521	0.083926	0.10322	0.12094	0.13027	0.18649	0.25725
gi|110292446	P02768	ALB	Serum albumin	69 kDa	3	3	2	3	4	2	3	1	3	2	3	4	4	4	3	4	5	3	4	2	3	2	4	5	0.0558	0.0476	0.0361	0.0509	0.0706	0.0361	0.0443	0.0246	0.0476	0.0443	0.0476	0.0673	0.11838	0.1042	0.088348	0.095596	0.15051	0.057221	0.10821	0.057459	0.069766
gi|114074	P07741	APRT	Adenine phosphoribosyltransferase (APRT) (EC 2.4.2.7)	20 kDa	2	3	2	4	2	6	2	3	4	4	3	5	2	3	2	4	2	7	2	3	4	5	3	6	0.144	0.256	0.144	0.328	0.144	0.444	0.144	0.2	0.278	0.344	0.256	0.389	0.21666	0.31108	0.22075	0.41465	0.21518	0.77659	0.19804	0.35962	0.41314
gi|108250148	Q5JPT6		GIG10 (Migration-inducing gene 18 protein) (cDNA, FLJ93821, Homo sapiens SH3-domain kinase binding protein 1 (SH3KBP1), mRNA)	73 kDa	3	6	5	5	4	6	5	6	3	3	4	4	3	6	5	5	4	6	5	6	3	3	4	4	0.0797	0.122	0.108	0.108	0.101	0.129	0.116	0.123	0.0797	0.0797	0.101	0.0992	0.08213	0.15472	0.14589	0.11563	0.11122	0.11599	0.13088	0.17886	0.066079
gi|119602454	P62917	RPL8	60S ribosomal protein L8 (Large ribosomal subunit protein uL2)	28 kDa	4	2	3	4	3	3	2	5	3	1	4	1	5	3	4	4	4	4	3	6	3	1	4	2	0.253	0.179	0.21	0.249	0.132	0.21	0.105	0.28	0.136	0.0623	0.237	0.0623	0.43972	0.20589	0.3373	0.26733	0.32879	0.21846	0.2138	0.57111	0.1882
gi|1160929	A0A024QZT4	SERPINB9	Serpin peptidase inhibitor, clade B (Ovalbumin), member 9, isoform CRA_a (Testicular tissue protein Li 180)	42 kDa	3	3	4	5	3	4	5	4	4	7	4	4	3	3	4	6	3	4	5	4	4	7	5	5	0.101	0.128	0.176	0.255	0.12	0.16	0.17	0.16	0.16	0.295	0.199	0.199	0.14709	0.17949	0.27016	0.32482	0.20252	0.17497	0.24237	0.26981	0.21334
gi|1101786	P16070	CD44	CD44 antigen (CDw44) (Epican) (Extracellular matrix receptor III) (ECMR-III) (GP90 lymphocyte homing/adhesion receptor) (HUTCH-I) (Heparan sulfate proteoglycan) (Hermes antigen) (Hyaluronate receptor) (Phagocytic glycoprotein 1) (PGP-1) (Phagocytic glycoprotein I) (PGP-I) (CD antigen CD44)	39 kDa	4	4	5	4	4	5	4	5	3	4	5	3	4	4	5	4	4	5	5	5	4	4	6	3	0.141	0.141	0.163	0.141	0.141	0.163	0.141	0.163	0.114	0.141	0.163	0.097	0.22166	0.1951	0.29456	0.17899	0.22014	0.19078	0.26426	0.29418	0.17834
gi|119585302	P31930	UQCRC1	Cytochrome b-c1 complex subunit 1, mitochondrial (Complex III subunit 1) (Core protein I) (Ubiquinol-cytochrome-c reductase complex core protein 1)	53 kDa	3	4	3	5	5	5	4	4	6	4	4	4	3	4	3	5	5	5	4	4	6	5	4	4	0.106	0.131	0.0708	0.183	0.179	0.175	0.146	0.121	0.175	0.131	0.121	0.135	0.11643	0.14098	0.11862	0.16686	0.20522	0.13636	0.1464	0.16298	0.20597
gi|116242708	Q96G03	PGM2	Phosphoglucomutase-2 (PGM 2) (EC 5.4.2.2) (Glucose phosphomutase 2) (Phosphodeoxyribomutase) (Phosphopentomutase) (EC 5.4.2.7)	68 kDa	2	4	3	3	4	5	2	5	6	4	5	4	2	4	3	4	4	5	2	5	6	4	5	4	0.0458	0.118	0.0637	0.0784	0.118	0.127	0.0408	0.126	0.181	0.109	0.126	0.132	0.057418	0.10603	0.089868	0.097278	0.11964	0.1018	0.052482	0.15698	0.15262
gi|119627784	Q9Y2W1	THRAP3	Thyroid hormone receptor-associated protein 3 (Thyroid hormone receptor-associated protein complex 150 kDa component) (Trap150)	109 kDa	1	4	4	3	5	4	7	4	8	3	3	3	1	4	5	3	5	4	8	4	9	3	3	3	0.0178	0.066	0.0545	0.0408	0.0754	0.045	0.089	0.0545	0.101	0.045	0.045	0.0408	0.017546	0.06461	0.094905	0.043793	0.09251	0.048438	0.1426	0.074691	0.1434
gi|109658532	O60610	DIAPH1	Protein diaphanous homolog 1 (Diaphanous-related formin-1) (DRF1)	140 kDa	3	10	2	6	2	7	1	2	5	6	4	8	3	10	2	6	2	8	1	2	5	7	5	10	0.0317	0.109	0.023	0.0705	0.0198	0.0816	0.0111	0.0198	0.0563	0.0713	0.0483	0.0943	0.041729	0.13294	0.028018	0.069796	0.027311	0.077861	0.012424	0.027982	0.057276
gi|119584062	Q8N163	CCAR2	Cell cycle and apoptosis regulator protein 2 (Cell division cycle and apoptosis regulator protein 2) (DBIRD complex subunit KIAA1967) (Deleted in breast cancer gene 1 protein) (DBC-1) (DBC.1) (NET35) (p30 DBC)	103 kDa	6	6	2	6	3	5	2	3	7	7	5	2	6	6	2	6	3	5	2	3	7	7	5	2	0.102	0.101	0.026	0.0943	0.0412	0.0715	0.0314	0.052	0.125	0.108	0.0672	0.026	0.12055	0.10611	0.038414	0.097344	0.057061	0.065235	0.034462	0.058463	0.11499
gi|119594323	P30203	CD6	T-cell differentiation antigen CD6 (T12) (TP120) (CD antigen CD6) [Cleaved into: Soluble CD6]	72 kDa	2	5	6	6	6	3	3	4	1	5	4	2	2	5	6	6	6	3	3	4	1	5	4	2	0.0449	0.108	0.123	0.123	0.12	0.0689	0.0614	0.0928	0.015	0.109	0.0898	0.0389	0.054574	0.12861	0.18284	0.14491	0.17822	0.055259	0.076542	0.11624	0.021465
gi|11414808	P50552	VASP	Vasodilator-stimulated phosphoprotein (VASP)	40 kDa	4	5	3	4	5	4	3	3	4	4	4	6	4	5	3	4	5	4	3	3	4	4	4	6	0.101	0.167	0.101	0.143	0.167	0.101	0.0767	0.0767	0.101	0.101	0.101	0.198	0.22024	0.25279	0.16141	0.17785	0.28522	0.14533	0.14481	0.1612	0.1772
gi|119580948	A0A024R1S8	LASP1	LIM and SH3 protein 1, isoform CRA_b	30 kDa	4	4	3	5	4	4	7	3	3	2	3	3	4	4	3	5	4	5	8	3	3	2	3	3	0.176	0.291	0.123	0.215	0.18	0.291	0.433	0.123	0.257	0.0881	0.123	0.123	0.30756	0.27072	0.22222	0.32864	0.30546	0.26856	0.70993	0.22193	0.17548
gi|119621461	N/A	N/A	ribosomal protein S7, isoform CRA_a	19 kDa	3	3	4	3	3	5	4	3	3	3	3	5	3	3	4	3	3	5	4	3	3	4	3	5	0.265	0.265	0.312	0.265	0.265	0.335	0.224	0.265	0.265	0.265	0.265	0.365	0.35827	0.31535	0.5309	0.28931	0.35582	0.46981	0.47629	0.36456	0.28825
gi|119619627	A0A0S2Z3L0	ETFA	Electron-transfer-flavoprotein alpha polypeptide isoform 1 (Fragment)	35 kDa	4	5	2	5	3	5	5	5	7	5	6	5	4	5	2	5	3	5	5	5	7	5	6	5	0.18	0.231	0.0871	0.261	0.141	0.255	0.24	0.228	0.339	0.27	0.309	0.255	0.25344	0.29256	0.11753	0.2684	0.18006	0.21933	0.30381	0.33821	0.41292
gi|10503986	Q9HC38	GLOD4	Glyoxalase domain-containing protein 4	33 kDa	3	4	5	5	3	6	3	4	4	6	6	3	3	4	5	5	3	6	3	4	4	6	6	3	0.094	0.185	0.215	0.228	0.158	0.255	0.111	0.185	0.228	0.248	0.255	0.111	0.19283	0.23793	0.3622	0.28707	0.19151	0.2964	0.17626	0.27505	0.21748
gi|112910	P02765	AHSG	Alpha-2-HS-glycoprotein (Alpha-2-Z-globulin) (Ba-alpha-2-glycoprotein) (Fetuin-A) [Cleaved into: Alpha-2-HS-glycoprotein chain A; Alpha-2-HS-glycoprotein chain B]	39 kDa	3	2	3	2	2	2	3	2	1	3	3	2	4	3	4	3	3	3	4	3	2	4	4	3	0.0545	0.0354	0.0545	0.0354	0.0354	0.0354	0.0545	0.0354	0.0354	0.0545	0.0545	0.0354	0.22237	0.14074	0.22657	0.12912	0.1588	0.10552	0.20326	0.1627	0.082273
gi|119613563	A0A0S2Z410	HSD17B10	Hydroxysteroid dehydrogenase 10 isoform 1 (Fragment)	27 kDa	4	3	3	5	4	6	4	4	6	4	4	4	4	3	3	6	4	7	4	4	7	5	5	5	0.307	0.199	0.241	0.383	0.318	0.46	0.307	0.337	0.483	0.287	0.295	0.341	0.34762	0.21565	0.24961	0.47845	0.34524	0.48704	0.31774	0.35372	0.59383
gi|119610994	Q6P2Q9	PRPF8	PRP8 pre-mRNA processing factor 8 homolog (yeast), isoform CRA_a	252 kDa	2	4	2	4	3	5	3	3	5	7	4	9	2	4	2	4	3	5	3	3	5	7	4	9	0.0163	0.0247	0.0117	0.0308	0.0228	0.041	0.0252	0.0154	0.041	0.0583	0.0312	0.0709	0.015203	0.027111	0.01549	0.024872	0.022795	0.025571	0.020979	0.023355	0.031178
gi|10281742	A0A024R2Q4	RPL15	Ribosomal protein L15	24 kDa	4	4	4	4	4	4	4	5	4	4	4	4	4	4	4	4	4	4	4	5	4	4	4	4	0.206	0.206	0.206	0.206	0.206	0.206	0.206	0.24	0.206	0.206	0.206	0.206	0.39718	0.3496	0.40467	0.32073	0.39446	0.2621	0.36304	0.54235	0.31956
gi|116667252	P00390	GSR	Glutathione reductase, mitochondrial (GR) (GRase) (EC 1.8.1.7)	52 kDa	4	4	4	5	4	4	5	4	4	2	4	3	4	4	4	5	4	4	5	4	4	2	4	3	0.167	0.119	0.167	0.205	0.167	0.167	0.19	0.167	0.178	0.069	0.167	0.0962	0.164	0.14435	0.16709	0.17097	0.16287	0.10822	0.19353	0.16687	0.13195
gi|1155088	Q15942	ZYX	Zyxin (Zyxin-2)	61 kDa	3	4	3	4	5	4	5	3	5	4	3	2	3	4	3	4	5	4	5	3	5	4	3	2	0.0979	0.131	0.0909	0.135	0.15	0.135	0.15	0.0979	0.168	0.117	0.0979	0.0717	0.098921	0.11925	0.10079	0.1094	0.1728	0.089401	0.15903	0.10066	0.13999
gi|119631198	Q6IBA2	PC4	PC4 protein (SUB1 homolog (S. cerevisiae)) (SUB1 homolog (S. cerevisiae), isoform CRA_a) (cDNA, FLJ92014, highly similar to Homo sapiens SUB1 homolog (S. cerevisiae) (SUB1), mRNA)	14 kDa	4	2	2	3	3	4	5	3	3	2	3	3	4	2	2	3	3	4	5	3	3	2	3	3	0.268	0.189	0.189	0.197	0.197	0.268	0.346	0.197	0.197	0.11	0.197	0.26	0.77602	0.27053	0.31314	0.41753	0.51351	0.51208	1.0016	0.52612	0.416
gi|114205468	P30048	PRDX3	Thioredoxin-dependent peroxide reductase, mitochondrial (EC 1.11.1.15) (Antioxidant protein 1) (AOP-1) (HBC189) (Peroxiredoxin III) (Prx-III) (Peroxiredoxin-3) (Protein MER5 homolog)	28 kDa	3	4	4	4	4	4	4	1	4	4	4	4	3	4	4	4	4	4	4	1	4	4	4	4	0.223	0.266	0.266	0.266	0.266	0.266	0.266	0.0547	0.266	0.266	0.266	0.266	0.23713	0.29563	0.34219	0.27121	0.33356	0.22163	0.30699	0.071505	0.27022
gi|119589502	Q92945	KHSRP	KH-type splicing regulatory protein (FUSE binding protein 2), isoform CRA_b [Homo sapiens]	77 kDa	3	3	4	3	5	3	7	5	5	4	4	4	3	3	4	3	5	3	7	5	5	4	4	4	0.0589	0.0495	0.0643	0.0469	0.114	0.0495	0.139	0.103	0.11	0.0897	0.079	0.0616	0.10642	0.068766	0.10842	0.063087	0.13499	0.051554	0.18166	0.1383	0.10935
gi|119572744	G3V203	RPL18	60S ribosomal protein L18 (Ribosomal protein L18, isoform CRA_b)	19 kDa	5	4	5	4	4	4	5	3	3	4	4	4	5	4	5	4	4	4	5	3	3	4	4	4	0.354	0.293	0.354	0.293	0.293	0.293	0.354	0.213	0.226	0.293	0.293	0.299	0.7474	0.47988	0.76149	0.44025	0.54145	0.35976	0.68316	0.38021	0.30063
gi|119621300	Q92499	DDX1	ATP-dependent RNA helicase DDX1 (DEAD-box helicase 1)	75 kDa	1	4	2	5	2	5	2	3	5	4	4	5	1	5	2	6	2	6	2	3	6	5	4	6	0.0266	0.102	0.0428	0.118	0.0502	0.133	0.0532	0.0694	0.126	0.109	0.0945	0.133	0.025371	0.12176	0.052818	0.13703	0.051485	0.11198	0.047384	0.080851	0.13653
gi|119608213	Q13813	SPTAN1	spectrin, alpha, non-erythrocytic 1 (alpha-fodrin), isoform CRA_c	279 kDa	4	8	3	4	2	9	2	1	6	3	4	6	4	8	3	4	2	9	2	1	6	3	4	6	0.0222	0.0511	0.0165	0.0222	0.0136	0.0626	0.0152	0.00783	0.0441	0.0243	0.0222	0.0404	0.027679	0.049879	0.021028	0.022352	0.013586	0.042316	0.012504	0.0069198	0.033797
gi|119614558	A0A024RA52	PSMA2	Proteasome subunit alpha type (EC 3.4.25.1)	26 kDa	0	3	4	3	1	5	3	2	5	5	3	5	0	4	4	4	1	7	3	2	7	5	5	6	0	0.231	0.325	0.231	0.0598	0.325	0.231	0.141	0.325	0.325	0.231	0.325	0	0.32039	0.37086	0.29393	0.074707	0.51404	0.2339	0.16292	0.62674
gi|112789546	P06239	LCK	Tyrosine-protein kinase Lck (EC 2.7.10.2) (Leukocyte C-terminal Src kinase) (LSK) (Lymphocyte cell-specific protein-tyrosine kinase) (Protein YT16) (Proto-oncogene Lck) (T cell-specific protein-tyrosine kinase) (p56-LCK)	58 kDa	3	4	3	4	4	5	4	4	4	6	4	3	3	4	3	4	4	5	4	4	4	6	4	3	0.0845	0.102	0.0845	0.11	0.0923	0.12	0.0864	0.112	0.114	0.171	0.118	0.0963	0.10499	0.12677	0.10697	0.1163	0.14303	0.12225	0.13164	0.14655	0.11587
gi|119604507	A0A024R7B7	CDC37	CDC37 cell division cycle 37 homolog (S. cerevisiae), isoform CRA_a	44 kDa	1	3	3	3	3	5	2	2	3	3	5	2	2	4	4	4	3	6	3	3	4	4	5	2	0.0556	0.124	0.103	0.124	0.124	0.172	0.101	0.0794	0.124	0.124	0.172	0.0794	0.089893	0.1704	0.19724	0.15632	0.13893	0.20668	0.12787	0.14234	0.15575
gi|1117791	Q13043	STK4	Serine/threonine-protein kinase 4 (EC 2.7.11.1) (Mammalian STE20-like protein kinase 1) (MST-1) (STE20-like kinase MST1) (Serine/threonine-protein kinase Krs-2) [Cleaved into: Serine/threonine-protein kinase 4 37kDa subunit (MST1/N); Serine/threonine-protein kinase 4 18kDa subunit (MST1/C)]	56 kDa	1	4	3	5	6	3	4	5	4	3	4	3	1	5	4	5	7	4	4	6	5	4	4	3	0.0287	0.111	0.0883	0.129	0.152	0.0842	0.0986	0.123	0.107	0.0842	0.111	0.0842	0.034427	0.17041	0.15317	0.15634	0.28594	0.099206	0.13742	0.24361	0.15577
gi|119579045	A2A3R6	RPS6	40S ribosomal protein S6	29 kDa	4	4	4	3	4	4	4	4	3	3	4	4	4	4	4	3	4	4	4	4	3	3	4	4	0.189	0.189	0.189	0.157	0.189	0.189	0.177	0.189	0.141	0.157	0.189	0.189	0.32184	0.28329	0.32791	0.18389	0.31964	0.21238	0.29418	0.32749	0.18322
gi|119594958	A0A0S2Z4Z0	RBM14	RNA binding motif protein 14 isoform 1 (Fragment)	69 kDa	4	5	4	4	4	4	4	3	4	3	5	4	4	5	4	4	4	4	4	3	4	3	5	4	0.0972	0.115	0.0972	0.0972	0.0972	0.0972	0.0972	0.0822	0.0972	0.0822	0.115	0.0972	0.11818	0.13315	0.12041	0.095431	0.11737	0.077984	0.10802	0.088085	0.095082
gi|13375569	Q8WUM4	PDCD6IP	Programmed cell death 6-interacting protein (PDCD6-interacting protein) (ALG-2-interacting protein 1) (ALG-2-interacting protein X) (Hp95)	96 kDa	4	3	4	6	4	5	4	2	5	5	5	4	4	3	4	7	4	6	4	2	6	6	5	4	0.0622	0.0438	0.0565	0.113	0.0622	0.076	0.0622	0.0288	0.0853	0.091	0.0853	0.0634	0.083745	0.054351	0.085324	0.12462	0.083171	0.08579	0.076547	0.041184	0.1046
gi|119617255	A0A024RB23	DGKA	Diacylglycerol kinase (DAG kinase) (EC 2.7.1.107)	83 kDa	2	6	2	6	3	3	2	3	7	3	5	3	2	7	2	6	3	4	3	4	8	3	6	4	0.0463	0.124	0.0463	0.124	0.0639	0.0599	0.0531	0.0639	0.147	0.0571	0.113	0.0721	0.047185	0.1606	0.048074	0.12377	0.07169	0.064782	0.06598	0.099894	0.17121
gi|119575806	P35659	DEK	Protein DEK (DEK oncogene (DNA binding))	43 kDa	2	4	4	4	6	3	4	3	2	3	3	4	2	4	4	4	6	3	4	3	2	3	3	4	0.0667	0.128	0.117	0.128	0.187	0.0933	0.12	0.0933	0.0667	0.0933	0.0933	0.117	0.09384	0.17843	0.20654	0.1637	0.32679	0.096513	0.18529	0.14882	0.0755
gi|119573962	Q9BTT0	ANP32E	Acidic leucine-rich nuclear phosphoprotein 32 family member E (LANP-like protein) (LANP-L)	31 kDa	4	4	4	3	3	4	4	3	4	3	4	4	4	5	4	4	3	5	4	3	5	3	5	4	0.183	0.183	0.183	0.183	0.183	0.183	0.183	0.183	0.246	0.183	0.183	0.183	0.29701	0.34534	0.30261	0.23984	0.20953	0.2589	0.27148	0.21468	0.31567
gi|1160963	Q16891	IMMT	MICOS complex subunit MIC60 (Cell proliferation-inducing gene 4/52 protein) (Mitochondrial inner membrane protein) (Mitofilin) (p87/89)	84 kDa	2	2	5	7	4	4	4	4	7	4	4	4	2	2	5	7	4	4	4	4	7	4	4	4	0.0422	0.029	0.0884	0.139	0.0673	0.0673	0.0739	0.0673	0.141	0.0673	0.0541	0.066	0.046605	0.041022	0.12589	0.14535	0.096255	0.063956	0.088589	0.09862	0.14482
gi|119596479	P04844	RPN2	Dolichyl-diphosphooligosaccharide--protein glycosyltransferase subunit 2 (Dolichyl-diphosphooligosaccharide--protein glycosyltransferase 63 kDa subunit) (RIBIIR) (Ribophorin II) (RPN-II) (Ribophorin-2)	68 kDa	0	7	3	3	4	6	6	5	4	6	4	3	0	7	3	3	4	6	6	5	4	6	4	4	0	0.2	0.0683	0.0846	0.101	0.158	0.171	0.143	0.106	0.179	0.0992	0.0846	0	0.20154	0.090647	0.071845	0.1207	0.12634	0.175	0.1584	0.097783
gi|119620145	Q99832	CCT7	T-complex protein 1 subunit eta (TCP-1-eta) (CCT-eta) (HIV-1 Nef-interacting protein) [Cleaved into: T-complex protein 1 subunit eta, N-terminally processed]	59 kDa	1	5	2	5	1	5	1	2	7	4	6	6	1	6	2	5	1	5	1	2	7	5	6	7	0.0258	0.158	0.0663	0.164	0.0258	0.134	0.0221	0.0663	0.227	0.112	0.166	0.179	0.03234	0.19619	0.06772	0.14582	0.032118	0.11916	0.02956	0.067633	0.21526
gi|119617366	A0A024RB41	hCG_2016482	HCG2016482, isoform CRA_b	23 kDa	4	3	4	4	4	4	4	4	3	3	4	3	5	3	4	4	4	4	4	4	4	3	5	3	0.256	0.195	0.256	0.256	0.256	0.256	0.256	0.256	0.195	0.195	0.256	0.195	0.55299	0.2527	0.41897	0.33206	0.40839	0.27135	0.37587	0.41843	0.33085
gi|119592076	A0A024R4E2	TARDBP	TAR DNA binding protein, isoform CRA_b	45 kDa	2	3	3	4	2	4	2	3	4	3	4	3	2	3	3	4	2	4	2	3	4	3	4	3	0.0725	0.13	0.0942	0.152	0.0725	0.152	0.0725	0.13	0.152	0.13	0.152	0.13	0.089189	0.12213	0.14137	0.15501	0.088578	0.12667	0.081523	0.14119	0.15445
gi|119583355	P42765	ACAA2	3-ketoacyl-CoA thiolase, mitochondrial (EC 2.3.1.16) (Acetyl-CoA acyltransferase) (Beta-ketothiolase) (Mitochondrial 3-oxoacyl-CoA thiolase) (T1)	42 kDa	4	6	4	5	5	4	3	4	5	4	2	3	4	6	4	5	5	4	3	4	5	4	2	3	0.186	0.224	0.159	0.247	0.209	0.176	0.126	0.159	0.217	0.151	0.103	0.131	0.20699	0.29618	0.21089	0.21746	0.26745	0.13659	0.1364	0.21062	0.21666
gi|114374	P05023	ATP1A1	Sodium/potassium-transporting ATPase subunit alpha-1 (Na(+)/K(+) ATPase alpha-1 subunit) (EC 3.6.3.9) (Sodium pump subunit alpha-1)	113 kDa	2	3	3	3	4	4	5	6	6	6	5	1	2	3	3	3	4	4	5	6	6	6	5	1	0.0274	0.0411	0.045	0.0411	0.0626	0.0606	0.0694	0.0831	0.0948	0.0909	0.0704	0.0127	0.034295	0.045936	0.053172	0.042143	0.070114	0.046586	0.081843	0.11094	0.087719
gi|119616840	A0A024RAV2	RECQL	RecQ protein-like (DNA helicase Q1-like), isoform CRA_a	73 kDa	1	8	3	2	4	3	3	3	4	4	3	4	1	8	3	2	4	3	3	3	4	4	3	4	0.0231	0.179	0.077	0.0601	0.112	0.0817	0.0616	0.0817	0.0986	0.0986	0.0817	0.0986	0.026068	0.21486	0.083278	0.043038	0.11068	0.053937	0.074711	0.083171	0.089664
gi|119602166	Q14204	DYNC1H1	Dynein, cytoplasmic 1, heavy chain 1, isoform CRA_b	525 kDa	4	10	3	7	2	2	0	4	1	3	5	9	4	10	3	7	2	2	0	4	1	3	5	9	0.0161	0.0403	0.0131	0.0307	0.01	0.0105	0	0.0157	0.00371	0.0113	0.0207	0.0362	0.014583	0.032693	0.011109	0.020801	0.0071972	0.0047821	0	0.014839	0.0029063
gi|119632022	A0A140VJW5	N/A	Testicular tissue protein Li 192 (aspartyl-tRNA synthetase, isoform CRA_a )	57 kDa	0	3	0	1	3	3	2	6	3	2	2	4	0	3	0	1	3	3	2	6	3	2	2	4	0	0.0778	0	0.0399	0.0878	0.0778	0.0599	0.176	0.0978	0.0579	0.0579	0.0978	0	0.093954	0	0.027144	0.10601	0.070437	0.063213	0.23703	0.08588
gi|119624303	P84103	SRSF3	Serine/arginine-rich splicing factor 3 (Pre-mRNA-splicing factor SRP20) (Splicing factor, arginine/serine-rich 3)	14 kDa	4	3	3	3	4	4	4	4	3	3	3	4	4	3	3	3	4	4	4	4	3	3	3	4	0.403	0.306	0.306	0.306	0.403	0.403	0.403	0.403	0.339	0.306	0.306	0.403	1.1221	0.698	0.80795	0.64036	1.1144	0.74043	1.0256	1.5565	0.63802
gi|10120670	P61088	UBE2N	Ubiquitin-conjugating enzyme E2 L3 (EC 2.3.2.23) (E2 ubiquitin-conjugating enzyme L3) (L-UBC) (UbcH7) (Ubiquitin carrier protein L3) (Ubiquitin-conjugating enzyme E2-F1) (Ubiquitin-protein ligase L3)	18 kDa	3	2	4	3	4	4	2	3	3	4	3	3	3	2	4	4	4	4	2	3	3	4	4	3	0.357	0.24	0.416	0.357	0.416	0.416	0.24	0.299	0.403	0.519	0.299	0.403	0.39631	0.21205	0.59189	0.46911	0.57695	0.38335	0.2202	0.40326	0.31886
gi|1040689	Q15019	37500	Septin-2 (Neural precursor cell expressed developmentally down-regulated protein 5) (NEDD-5) (Human Diff6,H5,CDC10 homologue)	47 kDa	3	4	4	6	4	4	4	2	4	5	5	4	3	4	4	6	4	4	4	2	4	6	5	4	0.133	0.172	0.15	0.239	0.172	0.15	0.15	0.069	0.135	0.214	0.197	0.175	0.13301	0.16174	0.18721	0.23921	0.18249	0.12125	0.16796	0.087118	0.14784
gi|119593116	A0A0S2Z3X8	GDI1	Rab GDP dissociation inhibitor (Fragment)	51 kDa	3	3	3	5	3	5	4	4	4	3	4	2	3	3	3	6	3	5	4	4	5	3	4	2	0.163	0.28	0.224	0.34	0.224	0.345	0.204	0.195	0.271	0.26	0.302	0.237	0.26862	0.51445	0.45451	0.66828	0.38055	0.48923	0.35024	0.32978	0.53138
gi|111494012	P30050	RPL12	60S ribosomal protein L12 (Large ribosomal subunit protein uL11)	18 kDa	2	4	4	2	2	5	3	2	4	4	5	5	2	4	4	2	2	5	3	2	5	4	5	6	0.194	0.339	0.376	0.194	0.194	0.382	0.285	0.194	0.339	0.339	0.43	0.43	0.2426	0.51556	0.59677	0.19591	0.24094	0.53279	0.36501	0.24686	0.6496
gi|110591506	P11766	ADH5	Alcohol dehydrogenase class-3 (EC 1.1.1.1) (Alcohol dehydrogenase 5) (Alcohol dehydrogenase class chi chain) (Alcohol dehydrogenase class-III) (Glutathione-dependent formaldehyde dehydrogenase) (FALDH) (FDH) (GSH-FDH) (EC 1.1.1.-) (S-(hydroxymethyl)glutathione dehydrogenase) (EC 1.1.1.284)	40 kDa	3	4	4	4	4	4	4	4	3	4	4	4	3	4	4	4	4	4	4	4	3	4	4	4	0.147	0.201	0.201	0.201	0.201	0.201	0.201	0.201	0.107	0.201	0.201	0.201	0.15891	0.19448	0.22511	0.17842	0.21943	0.1458	0.20195	0.22482	0.12785
gi|119592210	P61981	YWHAG	14-3-3 protein gamma (Protein kinase C inhibitor protein 1) (KCIP-1) [Cleaved into: 14-3-3 protein gamma, N-terminally processed]	28 kDa	1	1	3	4	3	3	1	1	2	3	3	5	1	1	3	5	3	3	1	1	2	4	3	5	0.174	0.19	0.271	0.316	0.271	0.275	0.19	0.19	0.231	0.296	0.275	0.393	0.43319	0.3813	0.85044	0.67404	0.6811	0.36459	0.39596	0.44079	0.44453
gi|114149995	Q32MZ4	LRRFIP1	Leucine-rich repeat flightless-interacting protein 1 (LRR FLII-interacting protein 1) (GC-binding factor 2) (TAR RNA-interacting protein)	89 kDa	3	4	4	3	4	3	6	4	5	3	4	4	3	4	4	3	4	3	6	4	5	3	4	4	0.0495	0.0767	0.0829	0.0606	0.0668	0.0532	0.111	0.0668	0.104	0.0532	0.0767	0.0767	0.06656	0.079559	0.092091	0.053748	0.089768	0.043922	0.12859	0.091973	0.092594
gi|109730601	O76021	RSL1D1	Ribosomal L1 domain-containing protein 1 (CATX-11) (Cellular senescence-inhibited gene protein) (Protein PBK1)	55 kDa	4	5	3	3	2	4	2	4	4	3	4	4	4	5	3	3	2	4	2	4	4	3	4	4	0.124	0.124	0.098	0.0673	0.0673	0.0939	0.0673	0.124	0.0939	0.0918	0.124	0.135	0.15268	0.17314	0.11323	0.089741	0.07143	0.10075	0.065741	0.15536	0.12284
gi|119602106	P23381	WARS	Tryptophan-tRNA ligase, cytoplasmic	53 kDa	0	2	2	1	2	2	5	6	9	4	3	5	0	2	2	1	2	2	5	7	10	5	4	6	0	0.0786	0.0786	0.0446	0.0786	0.0786	0.178	0.206	0.325	0.161	0.113	0.189	0	0.065513	0.075833	0.029153	0.073919	0.049115	0.18663	0.30991	0.38584
gi|119581084	P13645	KRT10	Keratin 10 (epidermolytic hyperkeratosis; keratosis palmaris et plantaris), isoform CRA_a	59 kDa	7	7	0	5	9	0	0	0	1	15	2	1	7	7	0	5	9	0	0	0	1	16	2	1	0.152	0.154	0	0.11	0.19	0	0	0	0.0154	0.354	0.0514	0.0188	0.31754	0.2376	0	0.14706	0.36528	0	0	0	0.026218
gi|12803879	P68371	TUBB4B	Tubulin beta-4B chain (Tubulin beta-2 chain) (Tubulin beta-2C chain)	50 kDa	4	3	4	3	4	4	3	5	5	3	4	2	4	3	4	3	4	4	3	5	5	3	4	2	0.591	0.618	0.645	0.611	0.604	0.645	0.578	0.685	0.701	0.636	0.663	0.593	1.9519	1.5802	1.8291	1.4497	1.7829	1.2881	1.3804	1.9862	1.5705
gi|119583342	N/A	N/A	hCG24487, isoform CRA_a	32 kDa	3	5	3	5	3	1	3	3	3	3	2	4	3	5	3	5	3	1	3	3	3	3	2	4	0.142	0.209	0.142	0.202	0.142	0.0355	0.142	0.113	0.124	0.113	0.0851	0.174	0.19955	0.32486	0.20331	0.29803	0.19818	0.039679	0.1824	0.20305	0.16055
gi|1040970	Q13344	N/A	Fus-like protein (Fragment)	53 kDa	5	4	3	4	3	3	4	3	4	4	3	3	5	4	3	4	3	3	4	3	6	4	3	3	0.108	0.0928	0.0473	0.0928	0.0473	0.089	0.0928	0.089	0.0928	0.0928	0.089	0.089	0.20322	0.13871	0.11677	0.12726	0.11382	0.075627	0.14405	0.11662	0.20246
gi|119577065	Q53F96	CD2	CD2 antigen (P50), sheep red blood cell receptor (CD2 antigen (P50), sheep red blood cell receptor variant) (cDNA, FLJ94184, highly similar to Homo sapiens CD2 antigen (p50), sheep red blood cell receptor (CD2), mRNA) (Fragment)	39 kDa	2	4	3	3	3	2	3	4	3	3	4	3	2	4	3	3	3	2	3	4	3	3	4	3	0.0655	0.12	0.0883	0.0855	0.0855	0.0655	0.0883	0.108	0.0883	0.0883	0.108	0.0883	0.10195	0.1951	0.16241	0.12872	0.15831	0.067277	0.1457	0.22555	0.12825
gi|1050527	P49591	SARS	Serine--tRNA ligase, cytoplasmic (EC 6.1.1.11) (Seryl-tRNA synthetase) (SerRS) (Seryl-tRNA(Ser/Sec) synthetase)	59 kDa	2	7	2	4	2	3	3	3	6	5	2	4	2	7	2	4	2	3	3	3	6	5	2	4	0.0389	0.196	0.0409	0.121	0.0545	0.101	0.0623	0.07	0.177	0.156	0.0447	0.125	0.06712	0.23813	0.068385	0.11461	0.066659	0.068306	0.094614	0.10533	0.18129
gi|119574878	P20073	ANXA7	Annexin A7 (Annexin VII) (Annexin-7) (Synexin)	50 kDa	4	3	3	5	5	3	6	2	3	4	3	5	4	3	3	5	5	3	6	2	3	4	3	5	0.112	0.0923	0.0773	0.127	0.129	0.0923	0.167	0.0687	0.088	0.101	0.0923	0.129	0.16842	0.1076	0.12455	0.17573	0.21612	0.080669	0.24681	0.080281	0.098355
gi|14250470	Q96HE7	ERO1A	ERO1-like protein alpha (ERO1-L) (ERO1-L-alpha) (EC 1.8.4.-) (Endoplasmic oxidoreductin-1-like protein) (Endoplasmic reticulum oxidoreductase alpha) (Oxidoreductin-1-L-alpha)	54 kDa	3	5	2	5	3	4	4	3	3	5	5	2	3	5	2	5	3	4	4	3	3	5	5	2	0.0919	0.179	0.0556	0.177	0.0791	0.154	0.105	0.0919	0.118	0.179	0.177	0.0919	0.11235	0.17515	0.074058	0.16068	0.11158	0.10189	0.14113	0.11432	0.090392
gi|1620022	P50914	RPL14	60S ribosomal protein L14 (CAG-ISL 7) (Large ribosomal subunit protein eL14)	24 kDa	4	3	4	5	4	3	5	5	2	3	4	3	5	3	5	5	4	3	6	5	2	3	4	3	0.232	0.15	0.232	0.286	0.232	0.15	0.286	0.286	0.105	0.182	0.232	0.15	0.54282	0.24857	0.55305	0.43833	0.40131	0.18635	0.64075	0.55234	0.14135
gi|130502162	Q86YV0	RASAL3	RAS protein activator like-3	112 kDa	7	6	4	3	4	3	2	4	2	3	2	6	7	6	4	3	4	3	2	4	2	3	2	6	0.118	0.087	0.0564	0.0485	0.0593	0.0485	0.0386	0.0514	0.0257	0.0485	0.0386	0.0712	0.13034	0.096892	0.072604	0.042532	0.070772	0.034757	0.031633	0.07251	0.027844
gi|119587508	A0A140VJX1	N/A	Acetyl-Coenzyme A acetyltransferase 1 (acetoacetyl Coenzyme A thiolase), isoform CRA_b	45 kDa	3	3	4	4	3	2	2	2	2	3	3	2	3	4	4	5	3	2	2	2	2	3	4	2	0.115	0.115	0.143	0.145	0.115	0.0703	0.0703	0.0703	0.0703	0.115	0.115	0.0703	0.13727	0.1671	0.19342	0.19884	0.13633	0.058247	0.080681	0.089817	0.071018
gi|119586281	A0A140VK44	N/A	Proteasome (prosome, macropain) subunit, alpha type, 6, isoform CRA_b	27 kDa	1	5	2	6	5	7	3	2	6	3	4	3	1	5	2	6	5	7	3	2	6	3	4	3	0.0488	0.22	0.102	0.293	0.252	0.337	0.159	0.0854	0.293	0.126	0.167	0.13	0.070855	0.397	0.15312	0.46551	0.44794	0.47319	0.21875	0.15292	0.46381
gi|10433967	Q9BZQ8	FAM129A	Protein Niban (Cell growth-inhibiting gene 39 protein) (Protein FAM129A)	103 kDa	3	4	2	4	4	4	3	4	4	4	3	3	3	4	2	4	4	4	3	4	4	4	3	3	0.056	0.069	0.0291	0.069	0.069	0.069	0.056	0.069	0.069	0.069	0.042	0.042	0.057327	0.068354	0.038329	0.062709	0.077124	0.051244	0.052399	0.079019	0.06248
gi|119620272	P42331	ARHGAP25	Rho GTPase-activating protein 25 (Rho-type GTPase-activating protein 25)	73 kDa	2	6	3	5	5	4	2	2	5	5	6	3	2	6	3	5	5	4	2	2	5	5	6	3	0.0376	0.114	0.0563	0.102	0.121	0.0767	0.0376	0.0391	0.0939	0.1	0.113	0.061	0.05397	0.15605	0.084354	0.1166	0.1434	0.074511	0.049331	0.054917	0.11617
gi|119621535	P62314	SNRPD1	Small nuclear ribonucleoprotein Sm D1 (Sm-D1) (Sm-D autoantigen) (snRNP core protein D1)	13 kDa	2	2	2	2	2	2	1	2	2	2	2	2	2	4	3	4	2	3	1	2	3	4	3	4	0.202	0.277	0.202	0.277	0.202	0.277	0.109	0.277	0.277	0.277	0.277	0.277	0.33723	0.76462	0.58367	0.70147	0.33492	0.37803	0.13667	0.34314	0.46091
gi|1172846	Q09028	RBBP4	Histone-binding protein RBBP4 (Chromatin assembly factor 1 subunit C) (CAF-1 subunit C) (Chromatin assembly factor I p48 subunit) (CAF-I 48 kDa subunit) (CAF-I p48) (Nucleosome-remodeling factor subunit RBAP48) (Retinoblastoma-binding protein 4) (RBBP-4) (Retinoblastoma-binding protein p48)	48 kDa	1	4	3	4	2	4	4	5	3	3	4	3	1	4	3	4	2	4	4	5	3	3	4	3	0.0635	0.129	0.113	0.104	0.0824	0.193	0.12	0.151	0.113	0.113	0.129	0.155	0.04037	0.15752	0.1321	0.14451	0.082951	0.11809	0.16358	0.23574	0.10431
gi|116496803	P34932	HSPA4	Heat shock 70 kDa protein 4 (HSP70RY) (Heat shock 70-related protein APG-2)	94 kDa	1	4	3	4	2	2	5	6	8	4	6	2	1	4	3	4	2	2	5	6	8	4	6	2	0.0155	0.0762	0.0488	0.0714	0.0369	0.0369	0.081	0.102	0.138	0.0738	0.102	0.0321	0.020253	0.075092	0.06407	0.068891	0.040924	0.027191	0.099189	0.13485	0.14728
gi|11094283	Q9Y678	COPG1	Coatomer subunit gamma-1 (Gamma-1-coat protein) (Gamma-1-COP)	98 kDa	1	3	1	4	3	1	3	2	6	3	4	3	1	4	1	5	3	2	3	3	6	3	4	3	0.0195	0.0549	0.0195	0.0789	0.0446	0.0195	0.0446	0.0332	0.0995	0.0515	0.0755	0.0641	0.019534	0.072296	0.019903	0.084313	0.060165	0.026211	0.055373	0.061643	0.10252
gi|1008915	Q2TNB3		Cell migration-inducing protein 22	27 kDa	0	3	3	3	0	3	0	0	4	5	5	5	0	4	3	5	0	4	0	0	6	7	5	6	0	0.188	0.18	0.188	0	0.188	0	0	0.247	0.339	0.339	0.339	0	0.29998	0.24497	0.3661	0	0.22489	0	0	0.46633
gi|10120959	N/A	N/A	Chain B, Crystal Structure Of The Human Mhc-Related Fc Receptor	12 kDa	2	2	2	3	2	3	2	2	2	3	3	3	2	2	2	4	2	4	3	4	4	3	4	5	0.202	0.202	0.202	0.424	0.202	0.424	0.202	0.202	0.202	0.424	0.424	0.424	0.39016	0.34342	0.39752	0.84007	0.38749	0.68648	0.61603	1.0586	0.837
gi|119574665	A0A024QZK8	HNRPH3	Heterogeneous nuclear ribonucleoprotein H3 (2H9), isoform CRA_a	37 kDa	3	3	3	3	3	2	4	3	3	3	3	2	3	3	3	3	3	2	5	3	3	3	3	2	0.124	0.124	0.124	0.124	0.124	0.0896	0.185	0.124	0.124	0.124	0.124	0.0838	0.17163	0.15107	0.17487	0.13859	0.17045	0.072228	0.28625	0.17464	0.13809
gi|118137422	Q9Y265	RUVBL1	RuvB-like 1 (EC 3.6.4.12) (49 kDa TATA box-binding protein-interacting protein) (49 kDa TBP-interacting protein) (54 kDa erythrocyte cytosolic protein) (ECP-54) (INO80 complex subunit H) (Nuclear matrix protein 238) (NMP 238) (Pontin 52) (TIP49a) (TIP60-associated protein 54-alpha) (TAP54-alpha)	50 kDa	3	4	3	4	2	6	3	3	5	3	3	4	3	4	3	4	2	6	3	3	5	3	3	4	0.0899	0.143	0.107	0.125	0.0592	0.2	0.0899	0.0899	0.173	0.0943	0.0943	0.125	0.12254	0.14861	0.12485	0.13634	0.078537	0.17865	0.11201	0.12469	0.17553
gi|119600186	V9HW01	HEL-S-310	Epididymis secretory protein Li 310	18 kDa	3	4	3	4	4	4	4	4	1	4	4	4	3	4	3	4	4	4	4	4	1	4	4	4	0.172	0.255	0.172	0.255	0.255	0.255	0.255	0.255	0.051	0.255	0.255	0.255	0.39933	0.51556	0.40686	0.47298	0.58171	0.38651	0.53538	0.596	0.089158
gi|119591124	P68366	TUBA4A	Tubulin alpha-4A chain (Alpha-tubulin 1) (Testis-specific alpha-tubulin) (Tubulin H2-alpha) (Tubulin alpha-1 chain)	48 kDa	3	2	3	3	3	2	3	3	1	2	3	3	3	3	5	4	3	3	4	3	1	3	3	4	0.423	0.515	0.501	0.503	0.501	0.547	0.568	0.517	0.529	0.531	0.536	0.52	1.2056	1.4051	2.1113	1.4088	1.4475	1.4867	1.8941	1.7753	1.4037
gi|119630518	Q9HDC9	APMAP	Adipocyte plasma membrane-associated protein (Protein BSCv)	46 kDa	3	4	5	5	4	3	3	4	5	5	4	2	3	4	5	5	4	3	3	4	5	5	4	2	0.0769	0.159	0.188	0.188	0.142	0.132	0.0962	0.161	0.188	0.188	0.161	0.0481	0.13335	0.16217	0.24323	0.19278	0.18298	0.087999	0.12189	0.18748	0.19208
gi|119580074	P62318	SNRPD3	Small nuclear ribonucleoprotein Sm D3 (Sm-D3) (snRNP core protein D3)	14 kDa	3	3	3	3	3	3	3	3	2	3	3	3	3	4	3	3	4	3	3	3	2	3	4	4	0.317	0.317	0.317	0.317	0.317	0.317	0.317	0.317	0.151	0.317	0.317	0.317	0.54357	0.72163	0.55382	0.43894	0.81423	0.35869	0.49685	0.5531	0.25875
gi|119568396	P25398	RPS12	40S ribosomal protein S12 (Small ribosomal subunit protein eS12)	15 kDa	2	2	3	4	2	3	3	2	2	3	4	3	2	2	3	4	2	3	3	2	2	3	4	4	0.182	0.182	0.242	0.379	0.182	0.265	0.242	0.182	0.174	0.242	0.318	0.265	0.30464	0.26815	0.5217	0.62	0.30255	0.33789	0.46804	0.30999	0.2451
gi|11321585	P62873	GNB1	Guanine nucleotide-binding protein G(I)/G(S)/G(T) subunit beta-1 (Transducin beta chain 1)	37 kDa	2	4	4	3	2	2	3	5	3	2	2	5	2	4	4	3	2	2	3	5	3	2	2	5	0.0912	0.159	0.156	0.115	0.0912	0.0853	0.0941	0.209	0.115	0.0853	0.0882	0.215	0.10773	0.2071	0.23972	0.13632	0.10699	0.071091	0.15431	0.313	0.13582
gi|109731043	Q92608	DOCK2	Dedicator of cytokinesis protein 2	212 kDa	3	8	4	4	2	3	1	2	2	6	2	7	3	8	4	4	2	3	1	2	2	6	2	7	0.0191	0.0546	0.0251	0.0279	0.0126	0.0219	0.00656	0.0148	0.0153	0.0383	0.0148	0.0563	0.027339	0.066693	0.037425	0.029662	0.017963	0.018041	0.0082033	0.018404	0.014552
gi|119579806	O00571	DDX3X	ATP-dependent RNA helicase DDX3X (EC 3.6.4.13) (DEAD box protein 3, X-chromosomal) (DEAD box, X isoform) (Helicase-like protein 2) (HLP2)	73 kDa	0	3	2	2	1	4	4	6	7	3	4	6	0	3	2	2	1	4	4	6	8	3	4	7	0	0.077	0.0438	0.0514	0.0181	0.0967	0.0816	0.121	0.175	0.077	0.0982	0.125	0	0.072176	0.054471	0.043172	0.025969	0.073781	0.1022	0.17856	0.22693
gi|119617720	A0A024RBB7	NAP1L1	Nucleosome assembly protein 1-like 1, isoform CRA_a	45 kDa	2	2	2	4	2	3	4	1	3	4	3	2	2	2	2	4	2	3	4	1	3	4	3	2	0.0972	0.0972	0.0972	0.225	0.0972	0.143	0.171	0.0537	0.125	0.225	0.125	0.0972	0.13654	0.12019	0.13912	0.19771	0.13561	0.12459	0.22379	0.089355	0.1519
gi|12052796	Q9H0U4	RAB1B	Ras-related protein Rab-1B	22 kDa	2	4	3	3	3	4	2	3	4	2	4	3	2	5	3	3	3	4	2	3	4	2	4	3	0.134	0.274	0.189	0.189	0.189	0.274	0.159	0.174	0.313	0.134	0.229	0.189	0.18924	0.52259	0.31145	0.24684	0.30359	0.29011	0.17297	0.31104	0.35371
gi|1052865	Q16531	DDB1	DNA damage-binding protein 1 (DDB p127 subunit) (DNA damage-binding protein a) (DDBa) (Damage-specific DNA-binding protein 1) (HBV X-associated protein 1) (XAP-1) (UV-damaged DNA-binding factor) (UV-damaged DNA-binding protein 1) (UV-DDB 1) (XPE-binding factor) (XPE-BF) (Xeroderma pigmentosum group E-complementing protein) (XPCe)	127 kDa	3	1	3	5	2	1	4	4	3	4	2	2	3	2	3	6	3	2	4	5	4	5	3	2	0.0596	0.0211	0.0596	0.0772	0.0474	0.0211	0.0711	0.0693	0.057	0.0596	0.0474	0.0474	0.046209	0.026771	0.04708	0.077574	0.045892	0.02007	0.057045	0.08041	0.050212
gi|109731135	P30044	PRDX5	Peroxiredoxin-5, mitochondrial (EC 1.11.1.15) (Alu corepressor 1) (Antioxidant enzyme B166) (AOEB166) (Liver tissue 2D-page spot 71B) (PLP) (Peroxiredoxin V) (Prx-V) (Peroxisomal antioxidant enzyme) (TPx type VI) (Thioredoxin peroxidase PMP20)	22 kDa	1	3	5	5	0	6	1	0	4	4	4	6	1	3	5	5	0	6	1	0	4	4	4	7	0.0374	0.192	0.383	0.374	0	0.435	0.0514	0	0.252	0.276	0.308	0.393	0.08892	0.27227	0.61309	0.48592	0	0.51606	0.081277	0	0.35821
gi|1065361	P84077	ARF1	ADP-ribosylation factor 1	21 kDa	1	4	2	5	2	3	4	2	6	5	4	3	1	4	2	5	2	3	4	2	6	5	4	3	0.0778	0.278	0.133	0.239	0.133	0.178	0.278	0.133	0.322	0.239	0.178	0.178	0.095368	0.42708	0.21016	0.53264	0.20486	0.22122	0.4435	0.20989	0.69386
gi|119592810	P26368	U2AF2	Splicing factor U2AF 65 kDa subunit (U2 auxiliary factor 65 kDa subunit) (hU2AF(65)) (hU2AF65) (U2 snRNP auxiliary factor large subunit)	53 kDa	3	5	2	3	3	5	3	5	3	4	3	5	3	5	2	3	3	5	3	5	3	4	3	5	0.0701	0.136	0.051	0.0701	0.0701	0.136	0.0892	0.138	0.0977	0.108	0.0701	0.136	0.11538	0.18015	0.075998	0.09317	0.11459	0.13506	0.10546	0.20826	0.09283
gi|119629173	A0A140VJJ2	ESD	S-formylglutathione hydrolase (EC 3.1.2.12)	31 kDa	2	3	3	4	3	3	2	5	2	5	3	3	2	3	3	4	3	4	2	5	2	5	3	3	0.106	0.216	0.177	0.259	0.177	0.177	0.106	0.301	0.156	0.333	0.188	0.209	0.12979	0.18053	0.20897	0.23285	0.2037	0.19028	0.11863	0.38703	0.10442
gi|1049219	P49189	ALDH9A1	4-trimethylaminobutyraldehyde dehydrogenase (TMABADH) (EC 1.2.1.47) (Aldehyde dehydrogenase E3 isozyme) (Aldehyde dehydrogenase family 9 member A1) (EC 1.2.1.3) (Gamma-aminobutyraldehyde dehydrogenase) (EC 1.2.1.19) (R-aminobutyraldehyde dehydrogenase) [Cleaved into: 4-trimethylaminobutyraldehyde dehydrogenase, N-terminally processed]	54 kDa	1	4	3	4	4	3	4	3	4	4	3	5	1	4	3	4	4	3	4	3	4	4	3	5	0.0284	0.101	0.071	0.101	0.101	0.071	0.0994	0.071	0.105	0.101	0.0811	0.134	0.035874	0.1384	0.11651	0.12697	0.15615	0.075459	0.14372	0.11636	0.1265
gi|119580602	Q9Y262	EIF3L	Eukaryotic translation initiation factor 3 subunit L (eIF3l) (Eukaryotic translation initiation factor 3 subunit 6-interacting protein) (Eukaryotic translation initiation factor 3 subunit E-interacting protein)	67 kDa	2	5	2	3	3	3	3	5	3	4	4	4	2	5	2	3	3	3	3	5	3	4	5	4	0.0532	0.147	0.0532	0.0816	0.0887	0.0957	0.0762	0.119	0.0975	0.133	0.112	0.126	0.058801	0.1393	0.05991	0.072984	0.089761	0.059641	0.082612	0.16104	0.072717
gi|119578591	Q9UBW5	BIN2	Bridging integrator 2 (Breast cancer-associated protein 1)	62 kDa	2	3	3	5	5	4	4	3	4	2	5	2	2	3	3	5	5	4	4	3	4	2	5	2	0.046	0.085	0.0761	0.131	0.142	0.106	0.122	0.085	0.103	0.0549	0.15	0.0549	0.06362	0.08624	0.099824	0.13909	0.17106	0.088525	0.12262	0.099696	0.10793
gi|119582008	Q96F07	CYFIP2	Cytoplasmic FMR1-interacting protein 2 (p53-inducible protein 121)	146 kDa	3	6	4	5	2	4	1	4	1	5	4	6	3	6	4	5	2	4	1	4	1	5	4	6	0.0295	0.0583	0.0407	0.0471	0.0215	0.0415	0.0128	0.0407	0.00958	0.0511	0.0415	0.0591	0.040096	0.073002	0.055082	0.055186	0.026253	0.035675	0.011948	0.055011	0.010517
gi|119592054	P52209	PGD	6-phosphogluconate dehydrogenase, decarboxylating (EC 1.1.1.44)	53 kDa	1	7	2	5	1	6	2	4	5	5	4	3	1	7	2	5	1	6	2	4	5	5	4	3	0.0435	0.203	0.0663	0.147	0.0435	0.182	0.0787	0.124	0.164	0.126	0.118	0.106	0.036178	0.26876	0.075998	0.16527	0.03593	0.16728	0.06818	0.16147	0.16467
gi|119617965	A0A140VK27	N/A	Leukotriene A(4) hydrolase (LTA-4 hydrolase) (EC 3.3.2.6)	69 kDa	0	4	4	5	2	6	2	2	8	5	4	2	0	4	4	5	2	6	2	2	8	5	4	2	0	0.0851	0.0851	0.11	0.0376	0.137	0.0491	0.0409	0.193	0.11	0.0835	0.0376	0	0.10438	0.12082	0.12259	0.056174	0.12314	0.0517	0.057554	0.21015
gi|11907956	Q9H299	SH3BGRL3	SH3 domain-binding glutamic acid-rich-like protein 3 (SH3 domain-binding protein 1) (SH3BP-1)	10 kDa	2	2	2	2	2	3	2	2	3	2	2	3	2	2	2	2	2	3	2	2	4	2	3	4	0.312	0.312	0.312	0.312	0.312	0.398	0.312	0.312	0.312	0.312	0.312	0.312	0.45048	0.39651	0.45897	0.36377	0.44739	0.52298	0.41175	0.45838	1.0037
gi|119630294	V9HWC9	HEL-S-44	Superoxide dismutase [Cu-Zn] (EC 1.15.1.1)	16 kDa	1	3	4	3	2	4	3	3	2	2	1	2	1	3	4	3	2	5	3	3	2	2	1	3	0.0909	0.325	0.539	0.539	0.169	0.539	0.325	0.383	0.305	0.169	0.0909	0.305	0.12452	0.4037	0.69354	0.37036	0.27364	0.62689	0.41922	0.46669	0.22168
gi|112382250	B2ZZ89	SPTBN1	Spectrin beta chain	275 kDa	4	16	2	3	1	9	0	2	3	1	0	5	4	17	2	3	1	9	0	2	3	1	0	5	0.0254	0.0914	0.0144	0.019	0.00846	0.0647	0	0.0131	0.019	0.00465	0	0.0283	0.028182	0.11397	0.014188	0.016967	0.0068743	0.043107	0	0.01417	0.016905
gi|1096899	Q01082	SPTBN1	Spectrin beta chain, non-erythrocytic 1 (Beta-II spectrin) (Fodrin beta chain) (Spectrin, non-erythroid beta chain 1)	53 kDa	3	3	2	6	3	4	3	1	5	2	2	1	3	3	2	6	3	4	3	1	5	2	2	1	0.0976	0.153	0.0717	0.271	0.0976	0.169	0.0976	0.0299	0.223	0.0717	0.112	0.0299	0.1159	0.10202	0.076331	0.20571	0.11511	0.1052	0.10594	0.03697	0.16546
gi|11875333	Q96QK1	VPS35	Vacuolar protein sorting-associated protein 35 (hVPS35) (Maternal-embryonic 3) (Vesicle protein sorting 35)	92 kDa	1	2	2	2	2	4	2	2	6	2	3	2	1	2	2	2	2	4	2	2	6	2	3	2	0.0176	0.0339	0.0364	0.0339	0.0339	0.0666	0.0339	0.0339	0.108	0.0339	0.0528	0.0339	0.020821	0.037305	0.043182	0.034225	0.042092	0.05796	0.03874	0.043126	0.10988
gi|119599670	Q92522	H1FX	Histone H1x	22 kDa	4	3	4	3	3	3	2	2	2	3	3	3	4	3	4	3	3	3	2	2	2	3	3	3	0.174	0.122	0.174	0.122	0.122	0.122	0.117	0.117	0.117	0.122	0.122	0.169	0.43418	0.26593	0.44237	0.24397	0.30006	0.19937	0.17109	0.19046	0.15059
gi|119574227	Q99729	HNRNPAB	Heterogeneous nuclear ribonucleoprotein A/B, isoform CRA_a	36 kDa	3	3	3	4	2	3	3	3	5	3	3	3	3	3	3	4	2	3	3	3	5	3	3	3	0.136	0.136	0.136	0.172	0.0964	0.136	0.136	0.136	0.229	0.136	0.136	0.136	0.24621	0.21671	0.25085	0.26042	0.17512	0.16247	0.22505	0.25053	0.32647
gi|119607643	A0A024R821	EIF3S9	Eukaryotic translation initiation factor 3 subunit B (eIF3b) (Eukaryotic translation initiation factor 3 subunit 9) (eIF-3-eta)	92 kDa	2	2	3	3	1	5	3	3	5	6	2	3	2	2	3	3	1	5	3	3	5	6	2	3	0.0381	0.0332	0.0541	0.0541	0.0111	0.086	0.0541	0.0577	0.0835	0.103	0.0369	0.0627	0.042018	0.036984	0.065353	0.051797	0.020503	0.073092	0.05863	0.065269	0.089117
gi|108250218	N/A	N/A	unnamed protein product	23 kDa	3	4	5	1	5	4	2	2	0	4	2	5	3	4	5	1	5	4	2	2	0	4	3	6	0.196	0.231	0.271	0.0905	0.291	0.231	0.106	0.146	0	0.236	0.146	0.271	0.29694	0.37519	0.58533	0.069282	0.57056	0.28128	0.16833	0.18739	0
gi|119620772	Q96C23	GALM	Aldose 1-epimerase (EC 5.1.3.3) (Galactose mutarotase)	38 kDa	2	3	2	3	3	5	4	3	4	3	3	3	2	3	2	3	3	5	4	3	4	4	3	3	0.0906	0.135	0.0906	0.135	0.135	0.19	0.164	0.135	0.164	0.135	0.135	0.135	0.10672	0.14715	0.10874	0.13499	0.16603	0.20085	0.21288	0.1701	0.18738
gi|1008542	P45974	USP5	Ubiquitin carboxyl-terminal hydrolase 5 (EC 3.4.19.12) (Deubiquitinating enzyme 5) (Isopeptidase T) (Ubiquitin thioesterase 5) (Ubiquitin-specific-processing protease 5)	93 kDa	2	2	3	5	4	3	3	5	5	3	4	3	2	2	3	5	4	3	3	5	5	3	4	3	0.0323	0.0455	0.0611	0.0994	0.0587	0.0647	0.0479	0.0982	0.091	0.0611	0.0754	0.0575	0.041608	0.036624	0.064705	0.088527	0.085582	0.041908	0.058049	0.11155	0.088204
gi|11345420	H9ZYJ2	TXN	Thioredoxin	12 kDa	3	2	2	3	4	3	4	3	4	2	2	2	3	2	2	3	4	3	4	3	4	2	2	2	0.314	0.21	0.21	0.314	0.4	0.314	0.429	0.314	0.429	0.21	0.21	0.229	0.67396	0.34342	0.39752	0.54423	1.0332	0.44474	0.95089	0.68578	0.837
gi|119577228	Q13011	ECH1	Delta(3,5)-Delta(2,4)-dienoyl-CoA isomerase, mitochondrial (EC 5.3.3.-)	36 kDa	1	2	2	3	1	3	3	2	6	4	2	2	1	2	2	3	1	3	3	2	6	4	2	2	0.0305	0.0793	0.0793	0.0793	0.0305	0.113	0.113	0.0793	0.238	0.18	0.064	0.0793	0.054042	0.099526	0.1152	0.14337	0.053671	0.11716	0.16229	0.11505	0.32902
gi|119576899	Q08ET0	hCG_39985	Cell proliferation-inducing protein 47 (HCG39985, isoform CRA_a) (cDNA, FLJ94101, Homo sapiens ATP synthase, H+ transporting, mitochondrial F0complex, subunit b, isoform 1 (ATP5F1), mRNA)	29 kDa	1	2	1	2	1	3	2	2	5	3	1	3	1	3	1	2	1	3	2	2	6	3	1	3	0.0469	0.125	0.0469	0.125	0.0469	0.184	0.105	0.0781	0.273	0.184	0.0469	0.184	0.06723	0.19869	0.068498	0.11481	0.066769	0.14896	0.12996	0.14467	0.43326
gi|119590931	P31939	ATIC	5-aminoimidazole-4-carboxamide ribonucleotide formyltransferase/IMP cyclohydrolase, isoform CRA_c [Homo sapiens]	65 kDa	2	2	2	5	0	4	2	3	9	2	4	1	2	3	2	5	0	4	2	4	10	2	5	1	0.0541	0.0541	0.0625	0.164	0	0.137	0.0422	0.0963	0.264	0.076	0.115	0.0439	0.06079	0.082309	0.061936	0.13244	0	0.084393	0.055565	0.13013	0.30087
gi|119593554	P32455	GBP1	Guanylate-binding protein 1 (EC 3.6.5.-) (GTP-binding protein 1) (GBP-1) (HuGBP-1) (Guanine nucleotide-binding protein 1) (Interferon-induced guanylate-binding protein 1)	68 kDa	0	4	1	4	0	4	1	3	4	5	3	7	0	5	1	4	0	5	1	3	4	5	5	8	0	0.0929	0.027	0.098	0	0.098	0.0203	0.0574	0.0963	0.142	0.0709	0.177	0	0.13653	0.028708	0.097794	0	0.10235	0.025755	0.090217	0.097437
gi|119390120	P30153	PPP2R1A	Serine/threonine-protein phosphatase 2A 65 kDa regulatory subunit A alpha isoform (Medium tumor antigen-associated 61 kDa protein) (PP2A subunit A isoform PR65-alpha) (PP2A subunit A isoform R1-alpha)	65 kDa	0	3	1	5	0	6	0	0	5	5	4	4	0	4	1	7	0	7	0	0	6	6	5	4	0	0.0917	0.034	0.121	0	0.143	0	0	0.131	0.131	0.119	0.0968	0	0.11132	0.029892	0.19296	0	0.15768	0	0	0.1606
gi|108250256	N/A	N/A	unnamed protein product [Homo sapiens]	17 kDa	3	3	3	3	3	3	2	3	3	3	3	3	3	3	3	3	3	3	2	3	3	3	3	3	0.21	0.21	0.21	0.21	0.21	0.21	0.134	0.21	0.21	0.21	0.21	0.21	0.40868	0.35972	0.41638	0.33002	0.40588	0.26968	0.22653	0.41585	0.32881
gi|379317612	H9E7D1	COX2	Cytochrome c oxidase subunit 2	26 kDa	3	4	3	2	1	3	3	3	2	1	4	2	3	4	3	2	1	3	3	3	2	1	4	2	0.176	0.247	0.163	0.159	0.0441	0.176	0.203	0.203	0.132	0.0881	0.247	0.132	0.25975	0.3255	0.26465	0.13113	0.075706	0.17141	0.23742	0.26431	0.13065
gi|119622798	A0A024RCA7	RPLP2	Ribosomal protein, large, P2, isoform CRA_a	12 kDa	3	2	2	3	3	3	3	2	3	3	3	1	4	2	2	3	4	3	3	2	3	3	4	1	0.557	0.391	0.391	0.557	0.557	0.557	0.557	0.391	0.557	0.557	0.557	0.104	1.055	0.34731	0.40201	0.55114	1.0478	0.45038	0.62385	0.4015	0.54913
gi|10436857	Q9H7G6	N/A	cDNA: FLJ20897 fis, clone ADKA03573	71 kDa	4	2	3	2	4	3	3	3	3	2	3	3	4	2	3	2	4	3	3	3	3	2	3	3	0.0943	0.0386	0.0757	0.0386	0.0943	0.0757	0.0572	0.0572	0.0757	0.0386	0.0572	0.0757	0.11481	0.048267	0.085738	0.044281	0.11402	0.055531	0.076919	0.085628	0.067706
gi|119570977	P22695	UQCRC2	Cytochrome b-c1 complex subunit 2, mitochondrial (Complex III subunit 2) (Core protein II) (Ubiquinol-cytochrome-c reductase complex core protein 2)	48 kDa	2	3	3	3	2	4	2	3	5	5	3	3	2	3	3	3	2	4	2	3	5	5	3	3	0.0662	0.0949	0.0949	0.0949	0.0662	0.11	0.0662	0.0949	0.185	0.15	0.0949	0.0949	0.082119	0.11214	0.1298	0.10288	0.081556	0.11598	0.075061	0.12964	0.18295
gi|1008852	P49748	ACADVL	Very long-chain specific acyl-CoA dehydrogenase, mitochondrial (VLCAD) (EC 1.3.8.9)	70 kDa	1	3	3	2	4	4	3	5	4	3	4	2	1	3	3	2	4	4	3	5	4	3	4	2	0.0229	0.0641	0.0641	0.0412	0.0931	0.0931	0.0748	0.108	0.0931	0.0641	0.0931	0.0519	0.027189	0.075181	0.087024	0.044931	0.11577	0.076922	0.078072	0.15179	0.093787
gi|1181558	V9HW41	HEL-S-71	Epididymis secretory protein Li 71 (Ubiquitin-conjugating enzyme E2N (UBC13 homolog, yeast), isoform CRA_a)	17 kDa	2	3	2	4	3	5	1	1	2	4	3	3	2	3	2	4	3	5	1	1	2	4	3	3	0.204	0.25	0.118	0.316	0.25	0.368	0.0724	0.0724	0.204	0.316	0.25	0.25	0.25329	0.36833	0.25807	0.49756	0.4156	0.56274	0.10539	0.11732	0.20379
gi|119568001	P17987	TCP1	T-complex protein 1 subunit alpha (TCP-1-alpha) (CCT-alpha)	60 kDa	1	4	1	3	1	3	3	6	7	4	5	4	1	4	1	3	1	3	3	6	7	4	5	4	0.0414	0.0863	0.027	0.0773	0.018	0.0701	0.0558	0.115	0.201	0.0863	0.11	0.0773	0.031798	0.12141	0.032398	0.081291	0.03158	0.06643	0.092015	0.22248	0.21105
gi|11056044	Q15181	PPA1	Inorganic pyrophosphatase (EC 3.6.1.1) (Pyrophosphate phospho-hydrolase) (PPase)	33 kDa	3	3	0	5	2	4	3	3	4	4	4	3	3	3	0	5	2	4	3	3	4	4	4	3	0.197	0.17	0	0.318	0.149	0.253	0.197	0.197	0.253	0.253	0.242	0.18	0.19651	0.17297	0	0.29306	0.12374	0.18193	0.17962	0.19996	0.22182
gi|119610105	V9HWB5	HEL-S-66p	Epididymis secretory sperm binding protein Li 66p (Pyrophosphatase (Inorganic) 1, isoform CRA_a)	25 kDa	4	4	3	2	4	2	2	1	3	2	1	2	4	4	3	2	5	2	3	1	3	2	1	2	0.314	0.23	0.209	0.163	0.314	0.163	0.163	0.0753	0.184	0.163	0.0753	0.163	0.38406	0.33805	0.27428	0.13562	0.51084	0.11083	0.24606	0.080066	0.21659
gi|119581774	Q9H9B4	SFXN1	Sideroflexin-1 (Tricarboxylate carrier protein) (TCC)	36 kDa	3	4	3	4	3	3	2	3	4	3	4	4	3	4	3	4	3	3	2	3	4	3	4	4	0.115	0.146	0.118	0.146	0.115	0.115	0.087	0.118	0.146	0.193	0.146	0.224	0.17816	0.21906	0.18152	0.20097	0.17694	0.11757	0.1037	0.18129	0.20023
gi|119584405	N/A	N/A	hCG1995701, isoform CRA_d	20 kDa	2	2	3	3	2	5	2	2	4	4	3	4	2	2	3	3	2	5	2	2	4	4	3	4	0.113	0.131	0.179	0.179	0.131	0.28	0.131	0.131	0.214	0.226	0.179	0.226	0.21666	0.19071	0.36008	0.28539	0.21518	0.46248	0.19804	0.22046	0.41314
gi|119570070	P61163	ACTR1A	Alpha-centractin (Centractin) (ARP1) (Actin-RPV) (Centrosome-associated actin homolog)	43 kDa	1	3	2	4	2	3	2	3	3	3	3	4	1	3	2	4	2	3	2	3	3	3	3	4	0.0585	0.152	0.0612	0.197	0.101	0.106	0.101	0.146	0.149	0.149	0.146	0.194	0.045177	0.12874	0.095609	0.1637	0.093197	0.096513	0.085774	0.14882	0.11767
gi|109731083	Q92835	INPP5D	Phosphatidylinositol 3,4,5-trisphosphate 5-phosphatase 1 (EC 3.1.3.86) (Inositol polyphosphate-5-phosphatase of 145 kDa) (SIP-145) (SH2 domain-containing inositol 5'-phosphatase 1) (SH2 domain-containing inositol phosphatase 1) (SHIP-1) (p150Ship) (hp51CN)	133 kDa	1	6	2	4	2	4	2	3	2	3	3	4	1	6	2	4	2	4	2	3	2	3	3	4	0.0143	0.0749	0.0261	0.0471	0.0261	0.0471	0.0261	0.0362	0.0227	0.032	0.037	0.0471	0.01431	0.080344	0.029515	0.047944	0.028771	0.039179	0.026479	0.044759	0.023308
gi|116496781	P07814	EPRS	Bifunctional glutamate/proline--tRNA ligase (Bifunctional aminoacyl-tRNA synthetase) (Cell proliferation-inducing gene 32 protein) (Glutamatyl-prolyl-tRNA synthetase) [Includes: Glutamate--tRNA ligase (EC 6.1.1.17) (Glutamyl-tRNA synthetase) (GluRS); Proline--tRNA ligase (EC 6.1.1.15) (Prolyl-tRNA synthetase)]	171 kDa	1	4	2	2	1	5	2	5	3	4	4	4	1	4	2	2	1	5	2	5	3	4	4	4	0.0119	0.0397	0.0258	0.0284	0.0119	0.0615	0.0258	0.0509	0.0331	0.0536	0.0522	0.0476	0.011157	0.04042	0.022952	0.018191	0.011081	0.038243	0.020591	0.05897	0.027447
gi|1100209	Q15637	SF1	Splicing factor 1 (Mammalian branch point-binding protein) (BBP) (mBBP) (Transcription factor ZFM1) (Zinc finger gene in MEN1 locus) (Zinc finger protein 162)	62 kDa	1	3	1	2	1	3	1	3	5	2	2	3	1	4	1	3	1	4	1	4	8	2	2	3	0.0228	0.0841	0.0228	0.0595	0.0228	0.0841	0.0228	0.0648	0.158	0.0595	0.0595	0.0841	0.030934	0.11785	0.031517	0.078967	0.030722	0.088352	0.028275	0.13624	0.24008
gi|119622324	P43403	ZAP70	Zeta-chain (TCR) associated protein kinase 70kDa, isoform CRA_b [Homo sapiens]	79 kDa	1	4	2	4	4	4	2	3	6	2	2	3	1	4	2	4	4	4	2	3	6	2	2	3	0.0212	0.1	0.0382	0.102	0.099	0.0721	0.0481	0.0778	0.116	0.0339	0.0382	0.0552	0.024322	0.091119	0.050591	0.083594	0.10281	0.068311	0.045387	0.077373	0.1303
gi|119583977	Q16555	DPYSL2	Dihydropyrimidinase-related protein 2 (DRP-2) (Collapsin response mediator protein 2) (CRMP-2) (N2A3) (Unc-33-like phosphoprotein 2) (ULIP-2)	62 kDa	2	3	3	5	4	5	2	2	2	3	3	3	2	3	3	5	4	5	2	2	2	3	3	3	0.0542	0.0717	0.0717	0.122	0.112	0.122	0.0542	0.0542	0.0577	0.0717	0.0717	0.0717	0.06315	0.085586	0.099067	0.13798	0.1322	0.11275	0.057722	0.064257	0.050808
gi|119572637	Q8WYJ6	SEPT1	Septin-1	42 kDa	2	3	2	3	2	4	2	3	5	3	2	4	2	4	2	3	2	5	2	3	6	4	2	5	0.0678	0.133	0.0678	0.133	0.0678	0.138	0.0678	0.133	0.176	0.114	0.0678	0.122	0.094882	0.18056	0.09667	0.11946	0.094231	0.17605	0.086726	0.15054	0.26813
gi|119591924	P35268	RPL22	60S ribosomal protein L22 (EBER-associated protein) (EAP) (Epstein-Barr virus small RNA-associated protein) (Heparin-binding protein HBp15) (Large ribosomal subunit protein eL22)	15 kDa	3	4	2	2	3	3	2	2	4	3	2	3	3	4	2	2	3	3	2	2	4	3	2	3	0.305	0.508	0.219	0.188	0.305	0.391	0.188	0.188	0.508	0.391	0.219	0.391	0.50232	0.66175	0.30502	0.24175	0.49888	0.33148	0.27364	0.30463	0.60488
gi|119594140	A0A024R4Z6	SSRP1	FACT complex subunit SSRP1	81 kDa	4	3	2	3	3	2	4	3	3	1	4	2	4	3	2	3	3	2	4	3	3	1	4	2	0.0917	0.0762	0.055	0.0705	0.0705	0.0494	0.0917	0.0705	0.0705	0.0339	0.0917	0.055	0.10018	0.064815	0.049023	0.059462	0.073131	0.031751	0.091574	0.074928	0.059245
gi|119599445	P35606	COPB2	Coatomer subunit beta' (Beta'-coat protein) (Beta'-COP) (p102)	102 kDa	2	3	3	1	2	2	5	5	7	3	2	4	2	3	3	1	2	2	5	5	7	3	2	4	0.043	0.0684	0.0596	0.0221	0.0353	0.032	0.085	0.0927	0.126	0.0541	0.043	0.0872	0.037828	0.050743	0.058736	0.015034	0.037569	0.024962	0.090675	0.10094	0.11541
gi|119617241	N/A	N/A	hCG2016179, isoform CRA_c	52 kDa	4	3	1	4	4	5	3	1	4	3	2	3	4	3	1	4	4	5	3	1	4	3	2	3	0.104	0.0826	0.0413	0.104	0.107	0.126	0.0826	0.0413	0.104	0.0826	0.063	0.0848	0.16322	0.10437	0.037822	0.1318	0.1621	0.13903	0.10838	0.037774	0.13132
gi|119594602	V9HW72	HEL-S-94n	Epididymis secretory sperm binding protein Li 94n (Stress-induced-phosphoprotein 1 (Hsp70/Hsp90-organizing protein), isoform CRA_a)	63 kDa	2	2	3	3	1	2	3	1	3	3	4	2	2	2	4	4	1	3	4	2	3	3	4	3	0.0608	0.0534	0.0773	0.0792	0.035	0.0608	0.0718	0.035	0.0718	0.0847	0.0921	0.0589	0.062801	0.055278	0.13483	0.10687	0.030391	0.063801	0.12096	0.063903	0.077789
gi|119628377	A0A024RDL1	CCT6A	Chaperonin containing TCP1, subunit 6A (Zeta 1), isoform CRA_a	58 kDa	0	4	1	3	0	5	0	0	7	4	1	5	0	4	1	3	0	5	0	0	8	4	1	6	0	0.121	0.0471	0.109	0	0.168	0	0	0.207	0.149	0.0395	0.143	0	0.12677	0.033716	0.084784	0	0.12225	0	0	0.26025
gi|119590785	P28331	NDUFS1	NADH-ubiquinone oxidoreductase 75 kDa subunit, mitochondrial (EC 1.6.5.3) (EC 1.6.99.3) (Complex I-75kD) (CI-75kD)	81 kDa	2	3	4	3	4	2	3	3	4	5	3	2	2	3	4	3	4	2	3	3	4	5	3	2	0.0405	0.0621	0.0756	0.0621	0.081	0.0405	0.0567	0.0621	0.0796	0.103	0.0621	0.0405	0.048183	0.064908	0.10222	0.059548	0.099644	0.031796	0.067404	0.075036	0.080723
gi|119620392	P50991	CCT4	T-complex protein 1 subunit delta (TCP-1-delta) (CCT-delta) (Stimulator of TAR RNA-binding)	58 kDa	2	2	2	5	2	2	2	2	7	5	3	3	2	3	2	5	2	2	2	2	8	5	3	3	0.039	0.0482	0.0482	0.119	0.0482	0.0482	0.039	0.039	0.148	0.0965	0.0538	0.0631	0.068055	0.092416	0.069338	0.14959	0.067589	0.044909	0.062206	0.069249	0.26025
gi|1060888	Q13200	PSMD2	26S proteasome non-ATPase regulatory subunit 2 (26S proteasome regulatory subunit RPN1) (26S proteasome regulatory subunit S2) (26S proteasome subunit p97) (Protein 55.11) (Tumor necrosis factor type 1 receptor-associated protein 2)	100 kDa	2	4	2	5	2	2	2	4	7	5	1	3	2	4	2	5	2	2	2	4	8	5	1	3	0.0385	0.0793	0.0385	0.0958	0.0385	0.0419	0.0385	0.0793	0.134	0.106	0.0253	0.0628	0.038729	0.070434	0.039459	0.082107	0.038464	0.025557	0.0354	0.081424	0.13756
gi|119620399	O14980	XPO1	Exportin-1 (Exp1) (Chromosome region maintenance 1 protein homolog)	123 kDa	1	4	1	3	1	3	1	1	5	4	3	4	1	5	1	3	1	3	1	1	6	5	3	4	0.0112	0.0588	0.0112	0.0486	0.0112	0.0383	0.014	0.0112	0.0672	0.0514	0.042	0.0514	0.01545	0.071679	0.015741	0.038424	0.015344	0.031399	0.014122	0.015721	0.079678
gi|119570877	Q99613	EIF3C	Eukaryotic translation initiation factor 3 subunit C	105 kDa	0	3	1	2	3	3	5	4	8	4	4	2	0	3	1	2	3	3	5	4	8	4	4	2	0	0.0394	0.0175	0.0285	0.0318	0.0329	0.0668	0.0493	0.101	0.0427	0.057	0.0219	0	0.049355	0.018466	0.029724	0.055687	0.037001	0.088119	0.077263	0.13011
gi|119596693	Q53GL6	RALY	RNA binding protein (Autoantigenic, hnRNP-associated with lethal yellow) long isoform variant (RNA binding protein, autoantigenic (HnRNP-associated with lethal yellow homolog (Mouse))) (RNA binding protein, autoantigenic (HnRNP-associated with lethal yellow homolog (Mouse)), isoform CRA_a) (cDNA FLJ77422, highly similar to Homo sapiens RNA binding protein, autoantigenic (hnRNP-associated with let…	33 kDa	4	3	1	3	3	3	3	2	3	4	3	2	4	3	1	3	3	3	3	2	3	4	3	2	0.121	0.0879	0.0293	0.0977	0.0879	0.0977	0.0977	0.0586	0.0977	0.121	0.0879	0.0586	0.27681	0.17363	0.060624	0.15929	0.19591	0.13017	0.1803	0.12724	0.15871
gi|119576785	A0A109NGN6	N/A	Proteasome subunit alpha type (EC 3.4.25.1)	26 kDa	3	3	3	3	2	3	1	1	4	3	3	2	3	3	3	3	2	3	1	1	4	3	3	2	0.158	0.17	0.17	0.145	0.129	0.17	0.0788	0.0498	0.237	0.17	0.17	0.0913	0.24973	0.21981	0.25443	0.20166	0.15538	0.16479	0.067276	0.074893	0.28539
gi|116283481	Q05DH1	PSMA7	Proteasome subunit alpha type (EC 3.4.25.1) (Fragment)	27 kDa	1	4	3	3	3	4	3	1	5	4	2	3	1	4	3	3	3	4	3	1	5	4	2	3	0.0588	0.273	0.214	0.214	0.21	0.294	0.214	0.0588	0.34	0.294	0.122	0.214	0.072663	0.30752	0.2508	0.19878	0.24447	0.23055	0.225	0.073938	0.37444
gi|119585598	Q6IBS0	TWF2	Twinfilin-2 (A6-related protein) (hA6RP) (Protein tyrosine kinase 9-like) (Twinfilin-1-like protein)	40 kDa	1	3	3	4	0	5	0	0	0	6	2	4	1	3	4	4	0	7	0	0	0	7	3	5	0.0544	0.149	0.152	0.212	0	0.252	0	0	0	0.315	0.0974	0.203	0.048792	0.13987	0.22511	0.17842	0	0.29023	0	0	0
gi|119569329	N/A	N/A	hCG1640785, isoform CRA_a	14 kDa	1	2	3	2	3	2	3	2	2	2	1	2	1	2	3	2	3	2	3	2	2	2	1	2	0.0726	0.145	0.161	0.153	0.161	0.145	0.161	0.145	0.161	0.145	0.0726	0.145	0.14571	0.28842	0.56539	0.26461	0.55113	0.21623	0.50723	0.33343	0.26364
gi|119589957	Q92619	ARHGAP45	Rho GTPase-activating protein 45 [Cleaved into: Minor histocompatibility antigen HA-1 (mHag HA-1)]	125 kDa	1	3	1	5	3	4	2	1	3	2	4	4	1	3	1	5	3	4	2	1	3	2	4	5	0.0158	0.0537	0.0158	0.0713	0.0335	0.0643	0.0273	0.0158	0.0528	0.0449	0.0643	0.0651	0.015297	0.041459	0.015586	0.065077	0.046779	0.041988	0.02833	0.015566	0.037896
gi|62089008	Q08257	CRYZ	Quinone oxidoreductase (EC 1.6.5.5) (NADPH:quinone reductase) (Zeta-crystallin)	35 kDa	2	1	5	4	1	2	5	1	5	5	2	0	2	1	5	5	1	2	6	1	6	5	2	0	0.124	0.0363	0.275	0.236	0.0423	0.154	0.284	0.0816	0.284	0.266	0.118	0	0.1142	0.048024	0.33479	0.26535	0.054186	0.075361	0.37821	0.055517	0.33291
gi|119594145	N/A	N/A	hCG39762, isoform CRA_a	68 kDa	5	0	6	6	5	0	0	3	0	2	2	0	6	0	6	7	5	0	0	3	0	2	2	0	0.111	0	0.128	0.128	0.111	0	0	0.0614	0	0.0448	0.0448	0	0.1911	0	0.19471	0.18455	0.15433	0	0	0.090374	0
gi|119571958	Q15029	EFTUD2	116 kDa U5 small nuclear ribonucleoprotein component (Elongation factor Tu GTP-binding domain-containing protein 2) (SNU114 homolog) (hSNU114) (U5 snRNP-specific protein, 116 kDa) (U5-116 kDa)	109 kDa	2	5	1	4	3	2	3	4	3	3	5	3	2	5	1	4	3	2	3	4	3	3	5	3	0.0329	0.0844	0.0165	0.072	0.0453	0.0391	0.0556	0.0679	0.0412	0.0453	0.0844	0.0453	0.035397	0.081458	0.017767	0.058895	0.05352	0.023358	0.066664	0.074213	0.043358
gi|10441386	P67936	TPM4	TPM4-ALK fusion oncoprotein type 2, partial [Homo sapiens]	28 kDa	4	2	3	2	2	2	2	3	2	2	2	4	4	2	3	2	2	2	2	3	2	2	2	4	0.291	0.173	0.173	0.173	0.177	0.169	0.211	0.211	0.105	0.173	0.177	0.207	0.86951	0.39497	0.34386	0.36235	0.44565	0.29611	0.65174	0.58342	0.19167
gi|1096941	N/A	N/A	Ribosomal protein L28	16 kDa	4	2	3	2	3	2	2	3	1	1	2	3	4	2	3	2	3	2	2	3	1	1	2	3	0.277	0.139	0.219	0.139	0.219	0.139	0.161	0.219	0.0803	0.0803	0.161	0.219	0.68723	0.24447	0.4714	0.22428	0.4595	0.18328	0.25387	0.47079	0.10092
gi|10197630	Q9Y5S9	RBM8A	RNA-binding protein 8A (Binder of OVCA1-1) (BOV-1) (RNA-binding motif protein 8A) (RNA-binding protein Y14) (Ribonucleoprotein RBM8A)	18 kDa	1	4	1	3	2	4	2	3	2	2	2	2	1	4	1	3	2	4	2	3	2	2	2	2	0.12	0.297	0.0696	0.247	0.19	0.297	0.127	0.247	0.177	0.19	0.19	0.19	0.10802	0.49908	0.11005	0.31292	0.23434	0.37416	0.21568	0.3943	0.18985
gi|119619416	P41091	EIF2S3	Eukaryotic translation initiation factor 2 subunit 3 (Eukaryotic translation initiation factor 2 subunit gamma X) (eIF-2-gamma X) (eIF-2gX)	51 kDa	1	5	3	4	2	3	3	2	1	3	3	5	1	5	3	4	2	3	3	2	1	3	3	5	0.0297	0.178	0.112	0.14	0.0593	0.11	0.121	0.0826	0.0297	0.11	0.11	0.178	0.037613	0.18821	0.12251	0.13371	0.07711	0.079347	0.10991	0.079004	0.030262
gi|117115	P14854	COX6B1	Cytochrome c oxidase subunit 6B1 (Cytochrome c oxidase subunit VIb isoform 1) (COX VIb-1)	10 kDa	1	1	2	3	1	3	1	1	1	2	2	3	2	2	2	4	1	4	1	1	1	3	3	4	0.209	0.209	0.337	0.43	0.209	0.43	0.209	0.209	0.093	0.302	0.302	0.43	0.46235	0.40696	0.47106	1.0415	0.19642	0.8511	0.18077	0.20124	0.15912
gi|119588883	P25786	PSMA1	Proteasome (prosome, macropain) subunit, alpha type, 1, isoform CRA_b	34 kDa	0	3	2	3	1	4	1	2	4	3	2	4	0	3	2	3	1	4	1	2	4	3	2	4	0	0.131	0.0915	0.127	0.0425	0.167	0.0425	0.0915	0.16	0.127	0.0915	0.167	0	0.1654	0.12163	0.15174	0.056534	0.17362	0.052031	0.12148	0.21168
gi|10719953	Q99829	CPNE1	Copine-1 (Chromobindin 17) (Copine I)	59 kDa	0	3	2	4	0	3	1	1	3	3	2	5	0	3	2	5	0	4	1	1	4	4	2	5	0	0.0838	0.0466	0.123	0	0.0838	0.0298	0.0168	0.0838	0.0931	0.054	0.197	0	0.090563	0.067984	0.14644	0	0.093081	0.029673	0.033033	0.11349
gi|109659108	O15117	FYB1	FYN-binding protein 1 (Adhesion and degranulation promoting adaptor protein) (ADAP) (FYB-120/130) (p120/p130) (FYN-T-binding protein) (SLAP-130) (SLP-76-associated phosphoprotein)	91 kDa	3	2	3	3	4	4	2	2	2	3	2	2	3	2	3	3	4	4	2	2	2	3	2	2	0.0555	0.0314	0.0555	0.0483	0.0724	0.0724	0.0314	0.0314	0.0314	0.0483	0.0314	0.0314	0.065538	0.037774	0.066774	0.052923	0.088366	0.058714	0.039227	0.043668	0.034528
gi|119630782	Q9H1E5	TMX4	Thioredoxin-related transmembrane protein 4 (Thioredoxin domain-containing protein 13)	39 kDa	2	3	2	4	2	4	2	2	3	3	3	2	2	3	2	4	2	4	2	2	3	3	3	2	0.0716	0.086	0.0716	0.12	0.0716	0.12	0.0716	0.0802	0.086	0.086	0.115	0.0716	0.10318	0.14207	0.10513	0.18133	0.10248	0.14818	0.094314	0.10499	0.12986
gi|1036805	Q5U0F4	EIF3S2	Eukaryotic translation initiation factor 3 subunit I (eIF3i) (Eukaryotic translation initiation factor 3 subunit 2) (eIF-3-beta) (eIF3 p36)	37 kDa	1	1	2	2	1	3	3	3	2	4	3	3	1	1	2	2	1	3	3	3	2	4	3	3	0.0369	0.0369	0.0738	0.0646	0.0369	0.123	0.172	0.16	0.0646	0.129	0.16	0.102	0.052871	0.046537	0.1126	0.089243	0.052508	0.1144	0.15846	0.17641	0.088917
gi|119585877	A0A024R371	ARL6IP5	PRA1 family protein	22 kDa	2	3	2	2	2	2	1	2	2	2	2	2	2	4	2	2	2	2	1	2	2	2	2	2	0.16	0.165	0.16	0.16	0.16	0.16	0.0585	0.16	0.16	0.16	0.16	0.16	0.19459	0.39949	0.19826	0.15714	0.19326	0.12841	0.082565	0.19801	0.15656
gi|119587855	P16104	H2AFX	Histone H2AX (H2a/x) (Histone H2A.X)	15 kDa	1	1	1	1	1	1	1	1	1	1	1	2	1	2	1	2	1	2	1	1	2	2	2	3	0.524	0.524	0.524	0.322	0.322	0.322	0.343	0.322	0.524	0.524	0.524	0.524	3.027	1.6068	1.4102	0.82656	0.72403	0.67545	0.9356	0.74181	1.4687
gi|119582127	P62263	RPS14	40S ribosomal protein S14 (Small ribosomal subunit protein uS11)	16 kDa	2	2	3	2	3	3	3	2	2	2	3	3	2	2	3	2	3	3	3	2	2	2	3	3	0.159	0.159	0.225	0.159	0.225	0.225	0.225	0.159	0.159	0.159	0.225	0.225	0.26701	0.23502	0.45154	0.21561	0.44015	0.29245	0.40509	0.27169	0.21483
gi|1054746	P28062	PSMB8	Proteasome subunit beta type-8 (EC 3.4.25.1) (Low molecular mass protein 7) (Macropain subunit C13) (Multicatalytic endopeptidase complex subunit C13) (Proteasome component C13) (Proteasome subunit beta-5i) (Really interesting new gene 10 protein)	30 kDa	1	3	3	4	2	2	3	2	5	2	2	3	1	3	3	4	2	2	4	2	5	2	2	3	0.0515	0.143	0.136	0.165	0.0919	0.0919	0.136	0.0956	0.202	0.0919	0.0919	0.136	0.065178	0.19198	0.22222	0.24836	0.13667	0.090808	0.28113	0.14003	0.32744
gi|109638749	O76094	SRP72	Signal recognition particle subunit SRP72 (SRP72) (Signal recognition particle 72 kDa protein)	75 kDa	1	3	1	3	1	4	1	3	4	3	4	2	1	3	1	3	1	4	1	3	4	3	4	2	0.0253	0.0849	0.0283	0.0849	0.0253	0.104	0.0253	0.0835	0.115	0.0849	0.115	0.0596	0.025637	0.070706	0.026121	0.064867	0.025461	0.072246	0.023434	0.081738	0.088086
gi|110590807	P04179	SOD2	Superoxide dismutase [Mn], mitochondrial (EC 1.15.1.1)	22 kDa	1	1	2	2	2	3	1	1	5	3	2	3	1	1	2	3	2	4	1	1	6	5	2	3	0.0707	0.0707	0.141	0.141	0.141	0.242	0.0707	0.0707	0.354	0.242	0.141	0.242	0.088005	0.077462	0.1928	0.24684	0.18794	0.29011	0.08044	0.089548	0.62028
gi|1066080	Q13404	UBE2V1	Ubiquitin-conjugating enzyme E2 variant 1 (UEV-1) (CROC-1) (TRAF6-regulated IKK activator 1 beta Uev1A)	19 kDa	2	1	3	4	2	3	3	2	2	2	2	2	2	1	3	4	2	3	3	2	2	2	2	2	0.118	0.0588	0.182	0.212	0.1	0.171	0.171	0.124	0.118	0.1	0.1	0.112	0.22226	0.089964	0.37011	0.42708	0.22073	0.23971	0.33204	0.22616	0.17882
gi|119620729	Q9HC35	EML4	Echinoderm microtubule associated protein like 4	109 kDa	1	3	3	3	3	4	2	3	1	3	3	4	1	3	3	3	3	4	2	3	1	3	3	4	0.0122	0.0336	0.0408	0.0408	0.0408	0.0499	0.0245	0.0408	0.00917	0.0408	0.0408	0.0499	0.017528	0.047685	0.055196	0.043747	0.053803	0.048386	0.032523	0.055125	0.014103
gi|119615474	Q5VVD0	RPL11	Ribosomal protein L11, isoform CRA_b (cDNA, FLJ92077, Homo sapiens ribosomal protein L11 (RPL11), mRNA)	20 kDa	3	3	2	2	3	3	3	2	3	3	2	2	3	3	2	2	3	3	3	2	3	3	2	2	0.169	0.169	0.129	0.129	0.169	0.169	0.169	0.129	0.169	0.169	0.129	0.118	0.34183	0.30088	0.21401	0.16962	0.33949	0.22557	0.31245	0.21373	0.27503
gi|119569669	A0A140VJF3	N/A	Testicular tissue protein Li 27	37 kDa	2	3	2	2	3	2	3	3	6	3	2	3	2	3	2	2	3	2	3	3	6	3	2	3	0.0798	0.123	0.0798	0.0798	0.11	0.0798	0.123	0.123	0.233	0.138	0.0798	0.123	0.10911	0.15057	0.11116	0.088105	0.16989	0.071997	0.15636	0.17406	0.31547
gi|119611570	O15511	ARPC5	Actin-related protein 2/3 complex subunit 5 (Arp2/3 complex 16 kDa subunit) (p16-ARC)	16 kDa	2	3	3	3	3	3	1	1	3	3	2	1	2	3	3	3	3	3	1	1	3	3	2	1	0.205	0.291	0.291	0.291	0.291	0.291	0.126	0.0795	0.291	0.291	0.166	0.0795	0.26701	0.3901	0.45154	0.35788	0.44015	0.29245	0.1106	0.12312	0.35657
gi|119617063	P23588	EIF4B	Eukaryotic translation initiation factor 4B (eIF-4B)	69 kDa	2	2	2	2	1	2	2	1	3	1	1	2	2	2	2	2	1	2	2	1	3	1	1	2	0.0491	0.054	0.0491	0.0491	0.0213	0.0491	0.0491	0.0278	0.0753	0.0278	0.0278	0.0491	0.056656	0.049869	0.057724	0.04575	0.027484	0.037386	0.051786	0.028159	0.070003
gi|295981449	D6CIC0	HLA-A	MHC class I antigen (Fragment)	34 kDa	2	1	2	3	3	1	3	4	2	3	3	2	2	1	2	3	3	1	3	4	2	3	3	2	0.242	0.201	0.262	0.302	0.336	0.201	0.453	0.453	0.268	0.302	0.386	0.268	0.34561	0.23159	0.35212	0.35218	0.53178	0.17362	1.0942	1.2181	0.27806
gi|119615344	A0A024RAD5	DDOST	Dolichyl-diphosphooligosaccharide--protein glycosyltransferase 48 kDa subunit (Oligosaccharyl transferase 48 kDa subunit)	51 kDa	1	4	4	4	3	2	1	4	4	4	4	2	1	4	4	4	3	2	1	4	4	4	4	2	0.0241	0.158	0.103	0.169	0.068	0.114	0.0241	0.105	0.158	0.158	0.0987	0.114	0.037947	0.14716	0.17035	0.13501	0.12055	0.051705	0.034686	0.17013	0.13452
gi|119619569	P25789	PSMA4	Proteasome subunit alpha type-4 (EC 3.4.25.1) (Macropain subunit C9) (Multicatalytic endopeptidase complex subunit C9) (Proteasome component C9) (Proteasome subunit L)	29 kDa	1	2	3	4	1	4	1	2	5	3	1	3	1	2	3	4	1	4	1	2	5	3	1	3	0.0383	0.123	0.153	0.215	0.0383	0.215	0.0383	0.123	0.218	0.153	0.0383	0.153	0.065933	0.1226	0.22507	0.25172	0.065481	0.2057	0.060266	0.14173	0.33208
gi|10798580	Q9H4G4	GLIPR2	Golgi-associated plant pathogenesis-related protein 1 (GAPR-1) (Golgi-associated PR-1 protein) (Glioma pathogenesis-related protein 2) (GliPR 2)	17 kDa	2	4	2	3	3	3	2	2	2	3	2	2	2	4	2	3	3	3	2	2	2	3	2	2	0.169	0.422	0.169	0.312	0.312	0.312	0.169	0.169	0.169	0.279	0.169	0.169	0.25145	0.5377	0.25619	0.33524	0.41231	0.27395	0.22983	0.25586	0.20231
gi|119617359	A0A024RB32	PTGES3	Prostaglandin E synthase 3 (Cytosolic), isoform CRA_a	19 kDa	2	2	1	2	3	2	3	2	3	2	2	2	2	2	1	2	3	2	3	2	3	2	2	2	0.181	0.181	0.106	0.181	0.225	0.181	0.244	0.181	0.244	0.181	0.181	0.181	0.22967	0.20216	0.10734	0.18546	0.37377	0.15155	0.344	0.2337	0.3028
gi|119580185	Q01844	EWSR1	RNA-binding protein EWS (EWS oncogene) (Ewing sarcoma breakpoint region 1 protein)	68 kDa	3	3	1	2	3	2	2	2	1	3	3	2	3	3	1	2	3	2	2	2	1	3	3	2	0.0718	0.0443	0.0214	0.0443	0.0718	0.0351	0.0351	0.0351	0.0214	0.0443	0.0443	0.0443	0.088053	0.077505	0.028519	0.046288	0.08745	0.037826	0.052394	0.058327	0.022521
gi|119594311	Q9UMS4	PRPF19	Pre-mRNA-processing factor 19 (EC 2.3.2.27) (Nuclear matrix protein 200) (PRP19/PSO4 homolog) (hPso4) (RING-type E3 ubiquitin transferase PRP19) (Senescence evasion factor)	55 kDa	1	2	2	3	2	3	3	3	5	3	3	1	1	2	2	3	2	3	3	3	6	3	3	1	0.0278	0.0615	0.0496	0.0833	0.0496	0.0833	0.0754	0.0833	0.167	0.0833	0.0833	0.0218	0.034778	0.063042	0.072972	0.089355	0.071131	0.073019	0.10114	0.11259	0.19488
gi|119607177	P60866	RPS20	40S ribosomal protein S20 (Small ribosomal subunit protein uS10)	13 kDa	1	3	2	2	2	2	1	2	2	1	2	2	1	5	2	2	2	2	1	2	2	2	3	4	0.101	0.252	0.193	0.193	0.193	0.193	0.101	0.193	0.193	0.101	0.193	0.193	0.14952	1.0915	0.34359	0.27232	0.33492	0.22253	0.13667	0.34314	0.27132
gi|112293277	O75937	DNAJC8	DnaJ homolog subfamily C member 8 (Splicing protein spf31)	30 kDa	1	2	1	2	2	2	1	1	2	3	2	2	1	2	2	2	2	3	2	2	3	4	3	3	0.0435	0.158	0.0435	0.158	0.0751	0.158	0.0435	0.0435	0.158	0.194	0.158	0.158	0.06493	0.12064	0.13965	0.11068	0.13612	0.14332	0.12528	0.13947	0.17474
gi|115528927	Q08AJ6	ANP32A	ANP32A protein	27 kDa	2	2	2	2	2	2	2	2	2	2	2	2	2	2	2	2	2	2	3	2	2	2	3	2	0.223	0.168	0.223	0.223	0.223	0.223	0.223	0.168	0.269	0.223	0.223	0.223	0.45337	0.29998	0.34723	0.3661	0.45026	0.29917	0.52979	0.34678	0.36476
gi|119629786	P05107	ITGB2	Integrin beta-2 (Cell surface adhesion glycoproteins LFA-1/CR3/p150,95 subunit beta) (Complement receptor C3 subunit beta) (CD antigen CD18)	85 kDa	2	2	1	4	3	1	3	3	3	1	2	1	2	2	1	4	3	1	3	3	3	1	2	1	0.0312	0.0247	0.0117	0.0663	0.0442	0.013	0.0429	0.0468	0.0494	0.0117	0.0247	0.0117	0.045978	0.04047	0.02298	0.077171	0.069821	0.014883	0.06426	0.071537	0.056564
gi|119593013	Q13263	TRIM28	Transcription intermediary factor 1-beta (TIF1-beta) (E3 SUMO-protein ligase TRIM28) (EC 2.3.2.27) (KRAB-associated protein 1) (KAP-1) (KRAB-interacting protein 1) (KRIP-1) (Nuclear corepressor KAP-1) (RING finger protein 96) (RING-type E3 ubiquitin transferase TIF1-beta) (Tripartite motif-containing protein 28)	89 kDa	1	4	2	2	3	3	4	4	5	2	3	0	1	4	2	2	3	3	4	4	5	2	3	0	0.012	0.0575	0.0335	0.0323	0.0862	0.0539	0.104	0.104	0.0826	0.0323	0.0539	0	0.021585	0.080302	0.044794	0.035503	0.06671	0.044325	0.08339	0.092832	0.093474
gi|119626290	A0A024RDF6	HNRPDL	Heterogeneous nuclear ribonucleoprotein D-like, isoform CRA_a	46 kDa	2	3	2	2	2	4	2	2	3	4	3	2	2	3	2	2	2	4	2	2	3	4	3	2	0.0976	0.126	0.0976	0.0976	0.0976	0.164	0.107	0.117	0.145	0.164	0.126	0.1	0.23873	0.21013	0.18772	0.14878	0.18298	0.19604	0.16841	0.18748	0.19208
gi|119603918	P47755	CAPZA2	Capping protein (actin filament) muscle Z-line, alpha 2, isoform CRA_a [Homo sapiens]	32 kDa	1	2	3	3	3	3	2	3	3	3	3	2	1	2	3	3	3	3	2	3	3	3	3	2	0.102	0.171	0.225	0.225	0.225	0.225	0.16	0.225	0.251	0.225	0.225	0.135	0.12881	0.17911	0.29136	0.23092	0.28401	0.18871	0.186	0.29098	0.23008
gi|1170955	P14174	MIF	Macrophage migration inhibitory factor (MIF) (EC 5.3.2.1) (Glycosylation-inhibiting factor) (GIF) (L-dopachrome isomerase) (L-dopachrome tautomerase) (EC 5.3.3.12) (Phenylpyruvate tautomerase)	12 kDa	1	2	2	2	2	2	2	2	2	2	1	2	1	2	2	2	2	2	2	2	2	2	1	2	0.0783	0.174	0.174	0.174	0.174	0.174	0.174	0.174	0.174	0.174	0.0783	0.174	0.16074	0.3218	0.37249	0.29523	0.36309	0.24125	0.33418	0.37201	0.29415
gi|1170794	P43034	PAFAH1B1	Platelet-activating factor acetylhydrolase IB subunit alpha (Lissencephaly-1 protein) (LIS-1) (PAF acetylhydrolase 45 kDa subunit) (PAF-AH 45 kDa subunit) (PAF-AH alpha) (PAFAH alpha)	47 kDa	1	3	2	3	3	3	2	2	3	2	3	2	1	3	2	3	3	3	2	2	3	2	3	2	0.0268	0.105	0.0537	0.0951	0.0902	0.0902	0.078	0.0537	0.0902	0.0537	0.0902	0.0537	0.041248	0.11677	0.087012	0.10713	0.13176	0.087545	0.078061	0.0869	0.10674
gi|11321601	Q01813	PFKP	ATP-dependent 6-phosphofructokinase, platelet type (ATP-PFK) (PFK-P) (EC 2.7.1.11) (6-phosphofructokinase type C) (Phosphofructo-1-kinase isozyme C) (PFK-C) (Phosphohexokinase)	86 kDa	3	6	2	3	1	2	3	3	3	2	2	3	3	6	2	3	1	2	3	3	3	2	2	3	0.0689	0.147	0.0778	0.0931	0.051	0.0536	0.0944	0.0931	0.088	0.0421	0.0778	0.102	0.06954	0.15428	0.070851	0.076318	0.045176	0.030017	0.086386	0.096167	0.076039
gi|119584588	A0A024R2F9	TMEM43	Transmembrane protein 43 isoform 1 (Transmembrane protein 43, isoform CRA_a)	45 kDa	3	4	1	1	3	2	1	4	1	1	2	4	3	4	1	1	3	2	1	4	1	1	2	4	0.16	0.192	0.065	0.065	0.0875	0.09	0.065	0.185	0.0325	0.0325	0.135	0.192	0.13838	0.1685	0.043716	0.034648	0.13743	0.058702	0.039219	0.19479	0.034521
gi|119584143	O60496	DOK2	Docking protein 2 (Downstream of tyrosine kinase 2) (p56(dok-2))	45 kDa	1	4	2	3	2	5	1	2	4	3	0	1	1	5	2	4	2	6	1	2	5	4	0	1	0.0364	0.15	0.126	0.117	0.0752	0.267	0.0922	0.131	0.228	0.172	0	0.0583	0.042374	0.21551	0.08947	0.15246	0.087213	0.20122	0.038732	0.089355	0.19699
gi|119631035	Q9UNZ2	NSFL1C	NSFL1 (p97) cofactor (p47), isoform CRA_e	45 kDa	4	0	2	4	3	2	3	1	3	2	2	2	4	0	2	4	3	2	3	1	3	2	2	2	0.173	0	0.0756	0.141	0.117	0.078	0.117	0.039	0.0976	0.0634	0.0756	0.0634	0.1925	0	0.091109	0.15545	0.13818	0.059009	0.12717	0.04388	0.11194
gi|116241345	P55084	HADHB	Trifunctional enzyme subunit beta, mitochondrial (TP-beta) [Includes: 3-ketoacyl-CoA thiolase (EC 2.3.1.16) (Acetyl-CoA acyltransferase) (Beta-ketothiolase)]	51 kDa	2	5	2	2	3	3	1	2	0	3	2	5	2	5	2	2	3	3	1	2	0	3	2	5	0.0612	0.135	0.0654	0.0696	0.0928	0.0928	0.0422	0.0696	0	0.0886	0.0696	0.141	0.077291	0.18728	0.078748	0.062414	0.11886	0.078977	0.034229	0.078647	0
gi|119609243	Q16795	NDUFA9	NADH dehydrogenase [ubiquinone] 1 alpha subcomplex subunit 9, mitochondrial (Complex I-39kD) (CI-39kD) (NADH-ubiquinone oxidoreductase 39 kDa subunit)	43 kDa	1	4	1	4	0	3	0	1	4	4	4	4	1	4	1	5	0	3	0	1	4	4	4	4	0.0318	0.143	0.0318	0.17	0	0.117	0	0.0318	0.143	0.143	0.17	0.143	0.045297	0.17896	0.046151	0.21346	0	0.096789	0	0.046092	0.16358
gi|119567805	P20618	PSMB1	Proteasome (prosome, macropain) subunit, beta type, 1, isoform CRA_a	24 kDa	0	2	0	4	1	3	3	1	5	4	0	2	0	2	0	4	1	4	3	1	6	5	0	2	0	0.174	0	0.26	0.0639	0.237	0.205	0.0639	0.297	0.242	0	0.169	0	0.15078	0	0.31712	0.079613	0.25915	0.25128	0.081569	0.54622
gi|119572105	A0A024QZ77	EFHD2	EF-hand domain family, member D2, isoform CRA_a (Testicular tissue protein Li 62)	27 kDa	0	2	3	4	0	4	0	0	4	5	2	6	0	2	3	4	0	4	0	0	4	5	2	6	0	0.1	0.138	0.167	0	0.192	0	0	0.179	0.229	0.0875	0.3	0	0.13647	0.252	0.28355	0	0.23171	0	0	0.28251
gi|119618573	Q92616	GCN1	GCN1 general control of amino-acid synthesis 1-like 1 (yeast), isoform CRA_a (eIF-2-alpha kinase activator GCN1)	271 kDa	0	5	0	4	0	2	0	1	4	3	3	6	0	6	0	5	0	2	0	1	4	3	3	7	0	0.0377	0	0.032	0	0.0146	0	0.00608	0.0312	0.0231	0.0199	0.0438	0	0.038195	0	0.029026	0	0.0093185	0	0.0071417	0.022997
gi|11863154	B0YIW5	ARCN1	Coatomer subunit delta	57 kDa	2	3	3	2	3	2	3	3	3	2	2	3	2	3	3	2	3	2	3	3	3	2	2	3	0.045	0.0665	0.0665	0.045	0.0665	0.045	0.0665	0.0665	0.11	0.0431	0.045	0.0665	0.069018	0.093759	0.10853	0.055733	0.10579	0.045544	0.097364	0.10839	0.085702
gi|119610459	P61254	RPL26	60S ribosomal protein L26 (Large ribosomal subunit protein uL24)	17 kDa	1	2	1	3	2	3	3	2	2	3	3	4	1	2	1	3	2	3	3	2	2	3	3	4	0.0621	0.117	0.0621	0.179	0.124	0.186	0.179	0.124	0.124	0.179	0.179	0.186	0.11452	0.22133	0.11668	0.33524	0.24972	0.27395	0.37947	0.25586	0.20231
gi|119584926	A0A024R2M7	OXSR1	Oxidative-stress responsive 1, isoform CRA_a	58 kDa	1	2	2	2	1	4	3	2	4	2	1	2	1	2	2	2	1	4	3	2	4	2	1	2	0.0285	0.055	0.0455	0.0569	0.0285	0.116	0.0835	0.055	0.12	0.0702	0.0285	0.0702	0.033093	0.059903	0.069338	0.054956	0.032866	0.095037	0.095969	0.069249	0.11587
gi|10439439	P49773	HINT1	Histidine triad nucleotide-binding protein 1 (EC 3.-.-.-) (Adenosine 5'-monophosphoramidase) (Protein kinase C inhibitor 1) (Protein kinase C-interacting protein 1) (PKCI-1)	14 kDa	2	1	2	2	2	1	2	2	1	2	2	2	2	2	3	2	2	2	2	2	1	3	3	3	0.23	0.159	0.23	0.23	0.23	0.159	0.214	0.23	0.159	0.23	0.23	0.23	0.32461	0.28573	0.55955	0.26213	0.32239	0.21421	0.29671	0.33031	0.11624
gi|119627981	Q07666	KHDRBS1	KH domain-containing, RNA-binding, signal transduction-associated protein 1 (GAP-associated tyrosine phosphoprotein p62) (Src-associated in mitosis 68 kDa protein) (Sam68) (p21 Ras GTPase-activating protein-associated p62) (p68)	48 kDa	0	2	1	2	1	2	2	3	3	1	1	1	0	2	1	2	1	2	2	3	3	1	1	1	0	0.0677	0.0451	0.0677	0.0451	0.0677	0.0542	0.0993	0.0993	0.0451	0.0451	0.0451	0	0.072631	0.040651	0.066633	0.039625	0.054451	0.075423	0.13028	0.10301
gi|119603593	P40306	PSMB10	Proteasome subunit beta type-10 (EC 3.4.25.1) (Low molecular mass protein 10) (Macropain subunit MECl-1) (Multicatalytic endopeptidase complex subunit MECl-1) (Proteasome MECl-1) (Proteasome subunit beta-2i)	29 kDa	1	1	1	1	1	2	1	1	1	2	1	1	2	2	2	2	2	3	2	2	2	3	2	2	0.0733	0.0733	0.0733	0.0733	0.0733	0.11	0.0733	0.0733	0.0733	0.114	0.0733	0.0733	0.14159	0.12463	0.14426	0.11434	0.14062	0.14831	0.12942	0.14408	0.11392
gi|119608730	Q9BUH6	C9orf142	Protein PAXX (Paralog of XRCC4 and XLF) (XRCC4-like small protein)	22 kDa	1	4	3	3	3	2	2	1	0	3	4	3	1	4	3	3	3	2	2	1	0	3	4	3	0.0735	0.27	0.211	0.211	0.211	0.132	0.152	0.0735	0	0.24	0.255	0.176	0.09033	0.39949	0.32088	0.25432	0.31278	0.12841	0.17787	0.091914	0
gi|119627911	A0A0S2Z4R1	YARS	Tyrosine--tRNA ligase (EC 6.1.1.1) (Tyrosyl-tRNA synthetase) (Fragment)	59 kDa	0	1	2	2	0	3	2	1	9	2	6	3	0	1	2	2	0	3	2	1	9	2	6	3	0	0.017	0.0379	0.0625	0	0.0795	0.0436	0.017	0.225	0.0625	0.138	0.0795	0	0.028574	0.067984	0.053883	0	0.067895	0.060991	0.033033	0.29454
gi|108250308	N/A	N/A	Unnamed protein product	55 kDa	1	1	1	1	2	2	2	1	6	2	2	3	1	1	1	1	2	2	2	1	6	2	2	3	0.0399	0.0231	0.0399	0.0231	0.0567	0.0714	0.0693	0.0315	0.147	0.0651	0.0567	0.113	0.072075	0.0308	0.073434	0.028256	0.11061	0.073494	0.1018	0.073339	0.23614
gi|119614037	A0A024R9Z0	NDUFA4	NADH dehydrogenase (Ubiquinone) 1 alpha subcomplex, 4, 9kDa, isoform CRA_b	9 kDa	2	2	2	2	2	2	1	1	2	3	2	3	2	2	2	2	2	2	1	1	2	3	2	3	0.272	0.272	0.272	0.272	0.272	0.272	0.148	0.148	0.222	0.37	0.272	0.37	0.51665	0.45475	0.52639	0.4172	0.5131	0.34093	0.19909	0.22163	0.41568
gi|119589331	Q15907	RAB11B	Ras-related protein Rab-11B (GTP-binding protein YPT3)	24 kDa	1	2	1	4	0	5	1	1	3	3	3	2	1	2	1	5	0	5	1	1	3	3	3	2	0.0505	0.0917	0.0505	0.248	0	0.284	0.0505	0.0505	0.183	0.151	0.206	0.0917	0.079788	0.15003	0.081292	0.42275	0	0.34546	0.07293	0.081188	0.22002
gi|109730511	V9HW96	HEL-S-100n	Chaperonin containing TCP1, subunit 2 (Beta), isoform CRA_b (Epididymis secretory sperm binding protein Li 100n)	57 kDa	0	1	3	6	0	3	1	2	5	3	1	4	0	1	3	6	0	3	1	2	6	3	1	4	0	0.028	0.107	0.191	0	0.0879	0.0374	0.0692	0.183	0.105	0.028	0.129	0	0.029356	0.10786	0.18642	0	0.069856	0.030484	0.069805	0.18574
gi|158259593	A8KAK1	N/A	cDNA FLJ77398, highly similar to Homo sapiens UDP-glucose ceramide glucosyltransferase-like 1, transcript variant 2, mRNA	175 kDa	0	4	1	3	0	2	0	0	10	3	3	4	0	4	1	3	0	2	0	0	11	3	3	4	0	0.0418	0.0098	0.0314	0	0.0202	0	0	0.113	0.0366	0.0405	0.0529	0	0.039361	0.011078	0.026832	0	0.014483	0	0	0.10568
gi|119598610	P62995	TRA2B	Transformer-2 protein homolog beta	22 kDa	1	1	1	2	3	2	3	3	4	2	2	1	1	1	1	2	3	2	3	3	4	2	2	1	0.0851	0.0851	0.0851	0.138	0.213	0.138	0.176	0.176	0.266	0.138	0.138	0.0851	0.089385	0.078677	0.09107	0.15538	0.30904	0.12697	0.28443	0.31663	0.36049
gi|11095909	Q15046	KARS	Lysine--tRNA ligase (EC 2.7.7.-) (EC 6.1.1.6) (Lysyl-tRNA synthetase) (LysRS)	71 kDa	1	3	2	2	1	3	2	2	5	2	2	1	1	3	2	2	1	3	2	2	5	2	2	1	0.0352	0.0752	0.0576	0.0528	0.0352	0.0752	0.0608	0.0528	0.112	0.0528	0.0576	0.0224	0.026805	0.074071	0.055871	0.044281	0.026621	0.055531	0.050123	0.055799	0.11817
gi|119569942	Q9UQE7	SMC3	Structural maintenance of chromosomes protein 3 (SMC protein 3) (SMC-3) (Basement membrane-associated chondroitin proteoglycan) (Bamacan) (Chondroitin sulfate proteoglycan 6) (Chromosome-associated polypeptide) (hCAP)	142 kDa	1	1	2	3	2	3	1	2	2	3	3	4	1	1	2	3	2	3	1	2	2	3	3	4	0.0173	0.0173	0.0296	0.0444	0.0271	0.0444	0.0173	0.0271	0.0271	0.0444	0.0444	0.0534	0.013463	0.01185	0.027749	0.033371	0.027049	0.02727	0.012306	0.027714	0.021913
gi|10435680	Q96RU3	FNBP1	Formin-binding protein 1 (Formin-binding protein 17) (hFBP17)	69 kDa	2	2	2	3	2	2	2	4	2	1	3	2	2	2	2	3	2	2	2	4	2	1	3	2	0.0574	0.0355	0.0574	0.0743	0.0574	0.0574	0.0372	0.0946	0.0372	0.0169	0.0743	0.0557	0.056939	0.050118	0.058013	0.070619	0.056549	0.037573	0.052045	0.12151	0.045811
gi|119571152	P98179	RBM3	RNA binding protein 3	17 kDa	2	2	1	2	2	2	3	2	3	2	2	2	2	2	1	2	2	2	4	3	4	2	2	2	0.21	0.21	0.0955	0.21	0.21	0.21	0.274	0.21	0.274	0.21	0.21	0.21	0.25145	0.22133	0.11668	0.20305	0.24972	0.16593	0.55837	0.42243	0.49149
gi|10257392	O75821	EIF3G	Eukaryotic translation initiation factor 3 subunit G (eIF3g) (Eukaryotic translation initiation factor 3 RNA-binding subunit) (eIF-3 RNA-binding subunit) (Eukaryotic translation initiation factor 3 subunit 4) (eIF-3-delta) (eIF3 p42) (eIF3 p44)	36 kDa	2	2	2	1	3	1	3	3	3	2	2	1	2	2	2	1	3	1	3	3	3	2	2	1	0.0781	0.0781	0.0781	0.0281	0.175	0.0281	0.122	0.122	0.122	0.0781	0.0781	0.0281	0.11345	0.099856	0.11559	0.043778	0.17694	0.035775	0.16285	0.18129	0.14334
gi|1020406	V9HWH9	HEL-S-43	Protein S100 (S100 calcium-binding protein)	12 kDa	1	3	2	2	2	2	1	1	4	2	2	1	1	3	2	2	2	2	1	1	5	2	2	1	0.105	0.343	0.19	0.19	0.19	0.19	0.105	0.105	0.41	0.19	0.19	0.105	0.17031	0.59322	0.39752	0.31506	0.38749	0.25746	0.15567	0.1733	1.2175
gi|119572629	P20701	ITGAL	Integrin, alpha L (antigen CD11A (p180), lymphocyte function-associated antigen 1; alpha polypeptide), isoform CRA_b [Homo sapiens]	134 kDa	2	2	2	3	1	3	1	3	1	3	2	2	2	2	2	3	1	3	1	3	1	3	2	2	0.0253	0.0253	0.0253	0.0343	0.0123	0.0335	0.0123	0.0335	0.0123	0.0368	0.0253	0.0253	0.028701	0.025263	0.029243	0.035188	0.014082	0.028755	0.01296	0.04434	0.011408
gi|1151170	P42229	STAT5A	Signal transducer and activator of transcription 5A	91 kDa	0	3	0	3	2	2	0	2	6	1	3	2	0	3	0	3	2	2	0	2	7	1	3	2	0	0.0542	0	0.0542	0.034	0.0227	0	0.0378	0.106	0.0101	0.0542	0.0302	0	0.057614	0	0.052856	0.042568	0.028284	0	0.043613	0.13215
gi|10720185	Q9Y4L1	HYOU1	Hypoxia up-regulated protein 1 (150 kDa oxygen-regulated protein) (ORP-150) (170 kDa glucose-regulated protein) (GRP-170)	111 kDa	0	4	0	2	1	1	1	4	5	2	2	2	0	5	0	2	1	1	1	4	5	2	2	2	0	0.0741	0	0.037	0.021	0.021	0.018	0.0661	0.101	0.04	0.037	0.037	0	0.079986	0	0.028088	0.017023	0.011311	0.015668	0.07289	0.073112
gi|119626634	A0A024RDH8	RPL34	Ribosomal protein L34, isoform CRA_a	13 kDa	2	2	0	2	2	3	2	3	1	2	2	2	2	2	0	2	2	3	2	3	1	2	2	2	0.145	0.145	0	0.145	0.145	0.222	0.137	0.205	0.0684	0.145	0.145	0.145	0.33723	0.29683	0	0.27232	0.33492	0.37803	0.30824	0.58292	0.1203
gi|12711291	P55265	ADAR	Double-stranded RNA-specific adenosine deaminase (DRADA) (EC 3.5.4.37) (136 kDa double-stranded RNA-binding protein) (p136) (Interferon-inducible protein 4) (IFI-4) (K88DSRBP)	135 kDa	1	2	2	1	2	1	1	4	2	2	3	3	1	2	2	1	2	1	1	4	2	2	3	3	0.0123	0.0262	0.0254	0.0123	0.0254	0.0123	0.0123	0.0434	0.0262	0.0295	0.0352	0.0434	0.014074	0.025073	0.029023	0.011365	0.028291	0.0092871	0.012864	0.059381	0.022919
gi|119606546	P48426	PIP4K2A	Phosphatidylinositol 5-phosphate 4-kinase type-2 alpha (EC 2.7.1.149) (1-phosphatidylinositol 5-phosphate 4-kinase 2-alpha) (Diphosphoinositide kinase 2-alpha) (PIP5KIII) (Phosphatidylinositol 5-phosphate 4-kinase type II alpha) (PI(5)P 4-kinase type II alpha) (PIP4KII-alpha) (PtdIns(4)P-5-kinase B isoform) (PtdIns(4)P-5-kinase C isoform) (PtdIns(5)P-4-kinase isoform 2-alpha)	46 kDa	2	2	3	2	2	2	1	1	3	4	2	2	2	2	3	2	2	2	1	1	3	4	2	2	0.0764	0.0764	0.101	0.0764	0.0764	0.0764	0.0345	0.0246	0.101	0.126	0.0764	0.0764	0.086264	0.07593	0.13658	0.069659	0.085672	0.056924	0.038071	0.042381	0.10785
gi|109452591	P53597	SUCLG1	Succinate--CoA ligase [ADP/GDP-forming] subunit alpha, mitochondrial (EC 6.2.1.4) (EC 6.2.1.5) (Succinyl-CoA synthetase subunit alpha) (SCS-alpha)	36 kDa	1	2	1	2	2	2	3	2	1	1	2	2	1	2	1	2	2	2	3	3	1	1	2	2	0.0462	0.0896	0.0462	0.0896	0.0723	0.0896	0.116	0.0896	0.0434	0.0462	0.0896	0.0896	0.053366	0.098228	0.054372	0.090116	0.11083	0.073641	0.16008	0.17821	0.042937
gi|1091573	N/A	N/A	Proteasome:SUBUNIT=HsN3	29 kDa	3	2	1	1	2	2	2	2	4	0	2	0	3	2	1	1	2	2	2	2	4	0	2	0	0.155	0.117	0.0833	0.0833	0.117	0.072	0.121	0.117	0.205	0	0.072	0	0.22281	0.12361	0.067698	0.053656	0.13947	0.092669	0.12836	0.1429	0.25307
gi|119593143	X5D2T3	RPL10	Ribosomal protein L10 isoform A (Fragment)	25 kDa	1	2	0	3	1	2	3	2	2	2	2	3	1	2	0	4	1	2	4	2	2	2	2	3	0.0607	0.187	0	0.243	0.0607	0.182	0.159	0.117	0.187	0.187	0.117	0.243	0.079417	0.14929	0	0.31359	0.078873	0.11192	0.35496	0.17258	0.13646
gi|118835610	Q29RF7	PDS5A	Sister chromatid cohesion protein PDS5 homolog A (Cell proliferation-inducing gene 54 protein) (Sister chromatid cohesion protein 112) (SCC-112)	147 kDa	3	5	2	3	2	2	0	3	1	3	2	2	3	5	2	3	2	2	0	3	1	3	2	2	0.0316	0.0555	0.0193	0.0316	0.0216	0.0216	0	0.0316	0.0123	0.0316	0.0216	0.0216	0.039846	0.059771	0.026767	0.032177	0.026092	0.017336	0	0.040545	0.010453
gi|119601605	A0A024R6C9	DLST	Dihydrolipoamide S-succinyltransferase (E2 component of 2-oxo-glutarate complex), isoform CRA_a	49 kDa	0	4	2	3	1	2	2	2	4	1	1	3	0	4	2	3	1	2	2	2	4	1	1	3	0	0.11	0.0552	0.0839	0.0309	0.0596	0.0596	0.0596	0.132	0.0309	0.0309	0.0839	0	0.15352	0.083069	0.10212	0.039167	0.053802	0.074524	0.082962	0.14033
gi|119580969	P84098	RPL19	60S ribosomal protein L19 (Large ribosomal subunit protein eL19)	23 kDa	2	2	2	2	2	3	2	2	2	2	2	2	2	2	2	2	2	3	2	2	2	2	2	2	0.133	0.133	0.133	0.133	0.133	0.168	0.133	0.133	0.133	0.133	0.133	0.122	0.17842	0.15705	0.18179	0.14408	0.1772	0.18945	0.16309	0.18155	0.14355
gi|119629911	P0DN76	U2AF1L5	Splicing factor U2AF 35 kDa subunit-like protein (U2 small nuclear RNA auxiliary factor 1-like protein 5)	28 kDa	3	3	2	2	2	2	2	2	2	2	2	1	3	3	2	2	2	2	2	2	2	2	2	1	0.162	0.162	0.129	0.129	0.129	0.129	0.129	0.129	0.129	0.129	0.129	0.075	0.23497	0.20683	0.15048	0.11927	0.14668	0.097461	0.135	0.15029	0.11883
gi|119582480	N/A	N/A	hCG45299	42 kDa	1	2	1	2	1	2	3	1	3	2	1	2	1	2	1	2	1	2	3	1	3	2	1	2	0.0652	0.138	0.0652	0.138	0.0652	0.138	0.145	0.0652	0.16	0.138	0.0652	0.138	0.045539	0.083284	0.046397	0.076406	0.045226	0.062438	0.13484	0.046337	0.11869
gi|119580282	A0A024R1K8	SF3A1	Splicing factor 3a, subunit 1, 120kDa, isoform CRA_a	89 kDa	1	2	0	2	4	2	2	2	5	2	2	1	1	2	0	2	4	2	2	2	5	2	2	1	0.0151	0.034	0	0.029	0.0605	0.0479	0.0353	0.0303	0.0946	0.0479	0.0479	0.0189	0.021503	0.038549	0	0.035366	0.090245	0.0289	0.040031	0.044564	0.093095
gi|119606778	P36542	ATP5C1	ATP synthase subunit gamma, mitochondrial (F-ATPase gamma subunit)	33 kDa	3	3	3	1	4	3	0	1	1	2	1	2	3	3	3	1	4	3	0	1	1	2	1	2	0.117	0.117	0.111	0.0369	0.151	0.114	0	0.0369	0.0403	0.0705	0.0336	0.0772	0.19429	0.17101	0.19795	0.047388	0.27058	0.12821	0	0.059714	0.047215
gi|117938784	Q13428	TCOF1	Treacle protein (Treacher Collins syndrome protein)	144 kDa	0	2	1	2	2	5	2	2	3	1	2	3	0	2	1	2	2	5	2	2	3	1	2	3	0	0.024	0.0106	0.0219	0.0177	0.058	0.024	0.024	0.0311	0.017	0.024	0.0347	0	0.023523	0.013462	0.02158	0.026541	0.045608	0.024427	0.027193	0.032617
gi|115307628	A8K401	PHB	Prohibitin, isoform CRA_a (cDNA FLJ78511, highly similar to Homo sapiens prohibitin (PHB), mRNA) (cDNA, FLJ93035, Homo sapiens prohibitin (PHB), mRNA)	30 kDa	0	1	0	5	0	4	1	0	4	5	0	6	0	1	0	5	0	4	1	0	4	5	0	6	0	0.0331	0	0.294	0	0.221	0.0331	0	0.165	0.254	0	0.335	0	0.05737	0	0.32864	0	0.20296	0.059576	0	0.24746
gi|118500457	P16152	CBR1	Carbonyl reductase [NADPH] 1 (EC 1.1.1.184) (15-hydroxyprostaglandin dehydrogenase [NADP(+)]) (EC 1.1.1.197) (NADPH-dependent carbonyl reductase 1) (Prostaglandin 9-ketoreductase) (Prostaglandin-E(2) 9-reductase) (EC 1.1.1.189) (Short chain dehydrogenase/reductase family 21C member 1)	30 kDa	1	4	1	2	2	4	1	1	4	3	1	2	1	4	1	2	2	4	1	1	4	3	1	2	0.108	0.256	0.108	0.166	0.155	0.256	0.108	0.108	0.242	0.213	0.108	0.166	0.063958	0.26484	0.065164	0.10894	0.13398	0.19855	0.058461	0.06508	0.24208
gi|119614165	Q75MH1	RPS26	40S ribosomal protein S26	13 kDa	3	3	2	1	3	2	2	2	2	1	2	1	3	3	2	1	3	2	2	2	2	1	2	1	0.27	0.27	0.209	0.13	0.27	0.209	0.209	0.209	0.209	0.13	0.209	0.13	0.59197	0.52105	0.35389	0.12399	0.58791	0.22921	0.31749	0.35344	0.27946
gi|119623928	A0A024RCN6	VARS	VARS (Valyl-tRNA synthetase, isoform CRA_a)	140 kDa	1	4	2	2	1	1	1	1	3	1	4	4	1	4	2	2	1	2	1	1	3	1	4	4	0.00949	0.0419	0.0214	0.0222	0.00949	0.0127	0.00949	0.0119	0.034	0.00949	0.0388	0.0419	0.013559	0.049424	0.02795	0.022153	0.013467	0.018103	0.012394	0.013797	0.033492
gi|119631262	O94925	GLS	Glutaminase kidney isofom, mitochondrial	65 kDa	1	0	0	1	1	1	3	4	6	3	3	3	1	0	0	1	1	1	3	4	6	3	3	3	0.0234	0	0	0.0284	0.0284	0.0234	0.0803	0.112	0.162	0.087	0.0769	0.0836	0.029288	0	0	0.023651	0.029088	0.019327	0.084397	0.12845	0.16029
gi|119591779	O75643	SNRNP200	U5 small nuclear ribonucleoprotein 200 kDa helicase (EC 3.6.4.13) (Activating signal cointegrator 1 complex subunit 3-like 1) (BRR2 homolog) (U5 snRNP-specific 200 kDa protein) (U5-200KD)	245 kDa	1	2	0	3	2	3	0	1	7	3	4	4	1	2	0	3	2	3	0	1	7	3	4	4	0.00609	0.0112	0	0.0229	0.0122	0.0159	0	0.00562	0.0543	0.0187	0.0295	0.0375	0.0077765	0.013781	0	0.01909	0.015549	0.0156	0	0.0079129	0.045581
gi|108885279	Q92882	OSTF1	Osteoclast-stimulating factor 1	24 kDa	1	2	2	2	1	2	1	2	2	2	2	2	1	2	2	2	1	2	1	2	2	2	2	2	0.0561	0.173	0.173	0.173	0.0561	0.173	0.0561	0.173	0.173	0.173	0.173	0.173	0.082088	0.15464	0.179	0.14187	0.081525	0.11593	0.075032	0.17876	0.14135
gi|119390121	P67775	PPP2CA	Serine/threonine-protein phosphatase 2A catalytic subunit alpha isoform (PP2A-alpha) (EC 3.1.3.16) (Replication protein C) (RP-C)	36 kDa	2	2	4	3	2	3	2	1	2	2	2	1	2	2	4	3	2	3	2	1	2	2	2	1	0.117	0.0777	0.204	0.126	0.117	0.159	0.0777	0.0421	0.0841	0.0777	0.0777	0.0356	0.11345	0.099856	0.25356	0.14387	0.11267	0.11757	0.1037	0.055164	0.091275
gi|119619717	B2R6Q4	CSK	Tyrosine-protein kinase (EC 2.7.10.2)	51 kDa	1	3	1	2	1	2	2	2	3	3	1	2	1	3	1	2	1	2	2	2	3	3	1	2	0.0244	0.0711	0.0244	0.0533	0.0244	0.0533	0.0533	0.0533	0.0867	0.0711	0.0244	0.0533	0.037863	0.10659	0.038577	0.063128	0.037604	0.051587	0.071456	0.079546	0.097428
gi|117086	P13073	COX4I1	Cytochrome c oxidase subunit 4 isoform 1, mitochondrial (Cytochrome c oxidase polypeptide IV) (Cytochrome c oxidase subunit IV isoform 1) (COX IV-1)	20 kDa	2	3	3	3	1	3	1	2	2	2	2	1	2	3	3	3	1	3	1	2	2	2	2	1	0.136	0.195	0.195	0.195	0.0651	0.195	0.0651	0.136	0.136	0.136	0.136	0.0651	0.21803	0.3132	0.36254	0.28734	0.099719	0.23481	0.091777	0.22186	0.17542
gi|119612175	N/A	N/A	Ribosomal protein L30, isoform CRA_a, partial	10 kDa	2	3	1	3	2	2	1	2	4	1	2	2	2	3	1	3	2	2	1	2	4	1	2	2	0.326	0.547	0.14	0.547	0.326	0.326	0.14	0.326	0.686	0.186	0.36	0.36	0.50194	0.78908	0.21644	0.72392	0.4985	0.33122	0.19417	0.51074	1.1539
gi|116242720	Q8TEM1	NUP210	Nuclear pore membrane glycoprotein 210 (Nuclear pore protein gp210) (Nuclear envelope pore membrane protein POM 210) (POM210) (Nucleoporin Nup210) (Pore membrane protein of 210 kDa)	205 kDa	2	5	3	1	3	2	1	3	1	1	2	4	2	5	3	1	3	2	1	3	1	1	2	4	0.0191	0.0413	0.0212	0.00954	0.0185	0.0143	0.00742	0.0185	0.00742	0.00954	0.017	0.0344	0.018691	0.04212	0.028792	0.0074874	0.028065	0.012334	0.0084751	0.028755	0.00746
gi|116241327	P26196	DDX6	Probable ATP-dependent RNA helicase DDX6 (EC 3.6.4.13) (ATP-dependent RNA helicase p54) (DEAD box protein 6) (Oncogene RCK)	54 kDa	2	6	1	1	3	2	0	4	3	2	4	3	2	6	1	1	3	2	0	4	3	2	4	3	0.058	0.203	0.0228	0.0228	0.0973	0.0621	0	0.128	0.104	0.0663	0.128	0.12	0.072688	0.21675	0.035946	0.02849	0.11158	0.047966	0	0.15711	0.090392
gi|108936017	O14773	TPP1	Tripeptidyl-peptidase 1 (TPP-1) (EC 3.4.14.9) (Cell growth-inhibiting gene 1 protein) (Lysosomal pepstatin-insensitive protease) (LPIC) (Tripeptidyl aminopeptidase) (Tripeptidyl-peptidase I) (TPP-I)	61 kDa	1	2	1	2	1	2	1	0	2	2	2	1	1	2	1	3	1	2	1	0	2	3	2	1	0.0249	0.0799	0.032	0.0799	0.0249	0.0799	0.0249	0	0.0799	0.0799	0.0799	0.048	0.031331	0.056631	0.031922	0.080035	0.031116	0.042456	0.028638	0	0.051765
gi|119587234	A0A024R388	THUMPD1	THUMP domain containing 1, isoform CRA_a	39 kDa	2	2	2	2	2	2	2	2	2	1	2	2	2	2	2	2	2	2	2	2	2	1	2	2	0.0737	0.0737	0.0737	0.0737	0.0737	0.0737	0.0737	0.0737	0.0737	0.0312	0.0737	0.0737	0.10226	0.090007	0.10419	0.082574	0.10156	0.067478	0.093468	0.10405	0.082273
gi|13938400	Q9UKY7	CDV3	Protein CDV3 homolog	22 kDa	3	2	2	2	2	2	3	2	2	2	1	2	3	2	2	2	2	2	3	2	2	2	1	2	0.488	0.338	0.338	0.338	0.338	0.338	0.488	0.338	0.338	0.338	0.108	0.338	0.30749	0.16749	0.19387	0.15366	0.18898	0.12557	0.28106	0.19362	0.1531
gi|119586034	A0A024R374	CTSB	Cathepsin B, isoform CRA_a	38 kDa	1	1	2	2	2	2	2	2	2	2	2	3	1	1	2	2	2	2	2	2	2	2	2	3	0.0324	0.0324	0.056	0.056	0.056	0.056	0.056	0.056	0.0767	0.056	0.056	0.109	0.050977	0.04487	0.1084	0.085913	0.10566	0.070206	0.097247	0.10826	0.085599
gi|113197796	Q0IJ56	ST13	ST13 protein (Fragment)	35 kDa	2	1	3	1	1	1	2	3	3	3	2	2	2	1	3	1	1	1	2	3	3	3	2	2	0.0871	0.0419	0.119	0.0323	0.0323	0.0323	0.0774	0.119	0.119	0.119	0.0774	0.0871	0.11575	0.048645	0.18537	0.044628	0.054887	0.036469	0.1058	0.18513	0.14638
gi|10434553	Q9Y383	LUC7L2	Putative RNA-binding protein Luc7-like 2	47 kDa	2	2	2	1	3	1	2	3	2	2	1	1	2	2	2	1	3	1	2	3	2	3	1	1	0.0765	0.0612	0.0765	0.0383	0.102	0.0383	0.0765	0.0995	0.0689	0.0612	0.0383	0.0383	0.085616	0.075359	0.08723	0.033389	0.1321	0.027285	0.078257	0.13534	0.068883
gi|119596565	Q14498	RBM39	RNA-binding protein 39 (CAPER alpha) (Hepatocellular carcinoma protein 1) (RNA-binding motif protein 39) (RNA-binding region-containing protein 2) (Splicing factor HCC1)	59 kDa	2	4	0	1	2	2	2	4	3	2	2	4	2	4	0	1	2	2	2	4	3	2	2	4	0.0528	0.111	0	0.0208	0.0528	0.0528	0.0528	0.113	0.0811	0.0528	0.0528	0.113	0.066338	0.1234	0	0.026066	0.065883	0.043775	0.060636	0.14265	0.082286
gi|108250348	N/A	N/A	unnamed protein product	20 kDa	1	1	1	1	1	1	1	1	2	2	1	2	1	1	1	1	1	1	1	1	2	2	1	3	0.0632	0.0632	0.0632	0.0632	0.0632	0.0632	0.0632	0.0632	0.172	0.172	0.0632	0.172	0.099242	0.087354	0.10111	0.08014	0.098562	0.065489	0.090712	0.10098	0.17323
gi|119628477	V9HW37	HEL-S-69	Epididymis secretory protein Li 69	60 kDa	1	2	1	4	2	3	1	0	3	3	3	3	1	2	1	4	2	3	1	0	3	3	3	3	0.0296	0.061	0.0296	0.135	0.0481	0.0795	0.0296	0	0.0795	0.116	0.0795	0.0795	0.032157	0.058165	0.032764	0.11275	0.065628	0.067221	0.029393	0	0.081959
gi|119617047	P35908	KRT2	Keratin, type II cytoskeletal 2 epidermal (Cytokeratin-2e) (CK-2e) (Epithelial keratin-2e) (Keratin-2 epidermis) (Keratin-2e) (K2e) (Type-II keratin Kb2)	65 kDa	2	3	0	0	5	0	0	0	0	12	2	0	2	3	0	0	5	0	0	0	0	12	2	0	0.0814	0.103	0	0	0.139	0	0	0	0	0.333	0.0736	0	0.12624	0.14246	0	0	0.23685	0	0	0	0
gi|119613556	Q14683	SMC1A	Structural maintenance of chromosomes protein 1A (SMC protein 1A) (SMC-1-alpha) (SMC-1A) (Sb1.8)	143 kDa	2	4	2	3	2	3	1	1	1	3	3	1	2	4	2	3	2	3	1	1	1	3	3	1	0.0219	0.0397	0.0146	0.0316	0.0146	0.0284	0.00649	0.00649	0.00649	0.0324	0.0316	0.00811	0.026893	0.048429	0.0274	0.032946	0.026708	0.026922	0.012153	0.013529	0.010697
gi|388328107	Q96FW1	OTUB1	Ubiquitin thioesterase OTUB1 (EC 3.4.19.12) (Deubiquitinating enzyme OTUB1) (OTU domain-containing ubiquitin aldehyde-binding protein 1) (Otubain-1) (hOTU1) (Ubiquitin-specific-processing protease OTUB1)	46 kDa	1	1	1	4	1	3	2	1	4	3	2	1	1	1	1	4	1	3	2	1	4	3	2	1	0.0276	0.0276	0.0276	0.118	0.0276	0.1	0.0652	0.0276	0.14	0.0902	0.0576	0.0376	0.042061	0.037022	0.042854	0.15121	0.041773	0.089391	0.079653	0.042799	0.15066
gi|119581506	N/A	N/A	hCG18290	16 kDa	1	1	1	1	1	1	2	1	1	1	1	1	2	1	1	1	2	2	2	2	1	1	1	2	0.0963	0.0963	0.0963	0.0963	0.0963	0.0963	0.17	0.0963	0.0963	0.0963	0.0963	0.0963	0.27774	0.11041	0.1278	0.10129	0.27584	0.18328	0.25387	0.28261	0.10092
gi|11559923	Q15056	EIF4H	Eukaryotic translation initiation factor 4H (eIF-4H) (Williams-Beuren syndrome chromosomal region 1 protein)	27 kDa	1	2	1	2	2	2	2	3	2	2	2	3	1	2	1	2	2	2	2	3	2	2	2	3	0.0524	0.109	0.0524	0.109	0.109	0.109	0.109	0.202	0.145	0.109	0.109	0.226	0.070855	0.13228	0.072191	0.12136	0.14925	0.099171	0.13737	0.24352	0.12091
gi|119612796	P37108	SRP14	Signal recognition particle 14 kDa protein (SRP14) (18 kDa Alu RNA-binding protein)	15 kDa	2	3	2	2	2	3	2	1	1	2	2	2	2	3	2	2	2	3	2	1	1	2	2	2	0.316	0.412	0.316	0.316	0.316	0.39	0.316	0.103	0.103	0.316	0.316	0.199	0.30464	0.45071	0.31039	0.246	0.30255	0.33789	0.27846	0.13882	0.10976
gi|114871	P09326	CD48	CD48 antigen (B-lymphocyte activation marker BLAST-1) (BCM1 surface antigen) (Leukocyte antigen MEM-102) (SLAM family member 2) (SLAMF2) (Signaling lymphocytic activation molecule 2) (TCT.1) (CD antigen CD48)	28 kDa	2	2	2	2	3	2	3	2	1	2	2	1	2	2	2	2	3	2	3	2	1	2	2	1	0.0988	0.0988	0.0988	0.0988	0.148	0.0988	0.148	0.0988	0.0453	0.0988	0.0988	0.0535	0.14898	0.13113	0.15179	0.1203	0.2355	0.098309	0.21675	0.15159	0.056539
gi|158259083	A8K9U6	N/A	cDNA FLJ76121, highly similar to Homo sapiens zinc finger CCCH-type, antiviral 1 (ZC3HAV1), transcript variant 1, mRNA	101 kDa	2	2	2	3	2	1	2	2	1	2	2	2	2	2	2	3	2	1	2	2	1	2	2	2	0.0299	0.0299	0.0299	0.0443	0.0299	0.0166	0.0299	0.0299	0.0166	0.0299	0.0299	0.0299	0.038252	0.03367	0.038973	0.047082	0.03799	0.012421	0.034964	0.038923	0.015145
gi|119593068	O60832	DKC1	H/ACA ribonucleoprotein complex subunit 4 (EC 5.4.99.-) (CBF5 homolog) (Dyskerin) (Nopp140-associated protein of 57 kDa) (Nucleolar protein NAP57) (Nucleolar protein family A member 4) (snoRNP protein DKC1)	58 kDa	1	4	1	2	1	2	2	3	1	1	3	4	1	4	1	2	1	2	2	3	1	1	3	4	0.0389	0.123	0.0389	0.0584	0.0389	0.0603	0.0739	0.0953	0.0253	0.0389	0.101	0.132	0.033286	0.12757	0.033914	0.055286	0.033058	0.045179	0.06258	0.1075	0.026781
gi|1054744	A0A1U9X8D7	N/A	Proteasome subunit beta type (EC 3.4.25.1)	23 kDa	1	2	1	2	1	2	3	1	4	2	2	2	1	2	1	2	1	2	3	1	4	2	2	2	0.0959	0.142	0.0959	0.142	0.0959	0.142	0.205	0.0959	0.251	0.142	0.142	0.142	0.084107	0.1587	0.085693	0.14559	0.083531	0.11897	0.26535	0.085583	0.33479
gi|119629878	Q76LA1	CSTB	CSTB protein (Cystatin B) (Cystatin B (Stefin B)) (Cystatin B (Stefin B), isoform CRA_a) (cDNA, FLJ92415, Homo sapiens cystatin B (stefin B) (CSTB), mRNA)	11 kDa	1	1	2	2	1	2	1	1	2	3	2	2	1	1	3	3	1	2	1	1	2	4	2	2	0.122	0.122	0.337	0.337	0.122	0.337	0.122	0.122	0.337	0.459	0.337	0.337	0.18109	0.1594	0.74237	0.58838	0.17985	0.27596	0.16553	0.18427	0.33647
gi|16610228	A0A1V0E403	N/A	TAP2	78 kDa	0	4	1	3	0	1	1	2	2	1	2	3	0	4	1	3	0	1	1	2	2	1	2	3	0	0.0654	0.0185	0.0555	0	0.0128	0.0185	0.0256	0.037	0.0128	0.037	0.0498	0	0.092377	0.025103	0.062234	0	0.016258	0.02252	0.051196	0.04048
gi|1172837	P43487	RANBP1	Ran-specific GTPase-activating protein (Ran-binding protein 1) (RanBP1)	23 kDa	2	2	1	1	2	1	2	2	1	2	2	1	2	2	1	1	2	1	2	2	1	2	2	1	0.169	0.169	0.0547	0.0547	0.169	0.0547	0.0995	0.169	0.0547	0.169	0.169	0.0547	0.17935	0.15787	0.085273	0.067585	0.17812	0.055229	0.16394	0.1825	0.067338
gi|1065265	P00492	HPRT1	Hypoxanthine-guanine phosphoribosyltransferase (HGPRT) (HGPRTase) (EC 2.4.2.8)	24 kDa	1	2	2	3	1	3	1	2	3	3	2	3	1	2	2	3	1	3	1	2	3	3	2	3	0.0553	0.101	0.106	0.161	0.0553	0.161	0.0553	0.101	0.166	0.161	0.101	0.161	0.079788	0.15003	0.17366	0.22083	0.079241	0.18045	0.07293	0.17344	0.22002
gi|119585860	A0A024R325	SUCLG2	Succinate--CoA ligase [GDP-forming] subunit beta, mitochondrial (EC 6.2.1.4) (GTP-specific succinyl-CoA synthetase subunit beta) (G-SCS) (GTPSCS) (Succinyl-CoA synthetase beta-G chain) (SCS-betaG)	47 kDa	2	3	2	4	2	3	0	1	3	3	3	0	2	3	2	4	2	3	0	1	3	3	3	0	0.081	0.106	0.081	0.176	0.081	0.15	0	0.0463	0.104	0.106	0.104	0	0.085616	0.11708	0.08723	0.14838	0.085029	0.087771	0	0.042073	0.10701
gi|119612069	A0A024R9D7	DECR1	2,4-dienoyl CoA reductase 1, mitochondrial, isoform CRA_b	36 kDa	0	3	1	4	0	1	3	3	2	3	2	3	0	3	1	4	0	1	3	3	2	3	2	3	0	0.137	0.0299	0.176	0	0.0388	0.11	0.11	0.0627	0.137	0.104	0.137	0	0.15468	0.054543	0.19811	0	0.035326	0.16063	0.17881	0.09008
gi|82399811	Q2YHR9	HLA-B	MHC class I antigen	40 kDa	1	2	1	1	1	2	1	2	2	1	2	2	1	2	1	1	1	2	1	2	2	1	2	2	0.24	0.227	0.227	0.227	0.268	0.227	0.343	0.365	0.337	0.188	0.354	0.265	0.35242	0.3102	0.35906	0.28458	0.4261	0.23256	0.73441	0.93303	0.64645
gi|10434599	Q8NFW8	CMAS	N-acylneuraminate cytidylyltransferase (EC 2.7.7.43) (CMP-N-acetylneuraminic acid synthase) (CMP-NeuNAc synthase)	48 kDa	2	2	2	2	2	2	2	2	1	2	2	2	2	2	2	2	2	2	2	2	1	2	2	2	0.0945	0.0945	0.0945	0.0945	0.0945	0.0945	0.0945	0.0945	0.0576	0.0945	0.0945	0.0945	0.082119	0.072282	0.083668	0.066313	0.081556	0.054189	0.075061	0.08356	0.031952
gi|119611158	A0A024R8Z1	MGST3	Microsomal glutathione S-transferase 3, isoform CRA_a	17 kDa	2	2	2	2	2	1	1	2	2	2	2	2	2	2	2	2	2	1	1	2	2	2	2	2	0.178	0.178	0.178	0.178	0.178	0.0855	0.0855	0.178	0.178	0.178	0.178	0.178	0.26294	0.23144	0.2679	0.21233	0.26114	0.078734	0.10906	0.26755	0.21155
gi|127799173	P55786	NPEPPS	Puromycin-sensitive aminopeptidase (PSA) (EC 3.4.11.14) (Cytosol alanyl aminopeptidase) (AAP-S)	99 kDa	1	1	2	2	1	2	2	2	4	2	3	1	1	1	2	2	1	2	2	2	4	2	3	1	0.0149	0.0137	0.0286	0.0286	0.0137	0.0457	0.0286	0.0286	0.0526	0.0286	0.0434	0.0149	0.019379	0.017058	0.040142	0.031816	0.019246	0.025999	0.036013	0.040091	0.065532
gi|11228045	P26447	S100A4	Protein S100-A4 (Calvasculin) (Metastasin) (Placental calcium-binding protein) (Protein Mts1) (S100 calcium-binding protein A4)	12 kDa	1	1	1	3	1	2	1	0	2	1	2	2	1	1	1	3	1	2	1	0	2	1	2	2	0.0792	0.0792	0.109	0.267	0.0792	0.158	0.0792	0	0.0891	0.0792	0.158	0.158	0.17031	0.14991	0.17352	0.54423	0.16914	0.25746	0.15567	0	0.31391
gi|1089893	A0A158RFU6	RAB7A	RAB7, member RAS oncogene family, isoform CRA_a (RAB7A, member RAS oncogene family)	23 kDa	1	2	1	3	1	3	1	1	5	4	1	3	1	2	1	3	1	3	1	1	5	4	1	3	0.0676	0.121	0.0676	0.193	0.0676	0.164	0.0773	0.0676	0.324	0.261	0.0773	0.179	0.083288	0.15705	0.084858	0.23183	0.082717	0.18945	0.076129	0.084749	0.44492
gi|119600539	P63010	AP2B1	AP-2 complex subunit beta (AP105B) (Adaptor protein complex AP-2 subunit beta) (Adaptor-related protein complex 2 subunit beta) (Beta-2-adaptin) (Beta-adaptin) (Clathrin assembly protein complex 2 beta large chain) (Plasma membrane adaptor HA2/AP2 adaptin beta subunit)	105 kDa	0	2	3	4	1	2	2	2	4	2	3	1	0	2	3	4	1	2	2	2	4	2	3	1	0	0.0384	0.0512	0.079	0.016	0.0352	0.0288	0.0288	0.0598	0.0342	0.0512	0.016	0	0.032645	0.05757	0.061796	0.018134	0.024474	0.033901	0.037739	0.06157
gi|119579421	P54727	RAD23B	UV excision repair protein RAD23 homolog B (HR23B) (hHR23B) (XP-C repair-complementing complex 58 kDa protein) (p58)	43 kDa	1	2	2	1	1	2	3	2	2	1	1	0	1	3	2	2	1	2	3	2	2	1	1	0	0.0465	0.117	0.117	0.0465	0.0465	0.117	0.232	0.117	0.117	0.0465	0.0465	0	0.044587	0.12693	0.094315	0.074752	0.044282	0.061086	0.13181	0.094194	0.074479
gi|119580944	A0A024R1Q8	RPL23	Ribosomal protein L23, isoform CRA_b	15 kDa	2	2	1	3	2	2	1	1	1	2	2	2	2	2	1	3	2	2	1	2	1	2	2	2	0.214	0.2	0.143	0.271	0.214	0.214	0.143	0.143	0.143	0.214	0.214	0.2	0.29681	0.26125	0.13576	0.40181	0.29477	0.19586	0.12179	0.30201	0.1072
gi|1049086	Q13247	SRSF6	Serine/arginine-rich splicing factor 6 (Pre-mRNA-splicing factor SRP55) (Splicing factor, arginine/serine-rich 6)	38 kDa	1	2	1	2	1	2	2	3	0	1	1	2	1	2	1	2	1	2	2	3	0	1	1	2	0.0269	0.0627	0.0269	0.0627	0.0269	0.0627	0.0627	0.0896	0	0.0269	0.0269	0.0627	0.050227	0.092212	0.051174	0.084597	0.049883	0.069131	0.095758	0.16685	0
gi|119590496	P07954	FH	Fumarate hydratase, isoform CRA_a	53 kDa	1	2	1	2	2	1	1	3	3	2	2	1	1	2	1	2	2	1	1	3	3	2	2	1	0.0284	0.071	0.0284	0.071	0.0751	0.0426	0.0284	0.108	0.0872	0.0892	0.071	0.0426	0.036488	0.066234	0.037176	0.060765	0.074733	0.024078	0.033351	0.11847	0.093672
gi|116805340	P41250	GARS	Glycine--tRNA ligase (EC 3.6.1.17) (EC 6.1.1.14) (Diadenosine tetraphosphate synthetase) (AP-4-A synthetase) (Glycyl-tRNA synthetase) (GlyRS)	83 kDa	1	1	1	2	1	2	2	1	5	1	2	2	1	1	1	2	1	2	2	1	6	1	2	2	0.0176	0.0176	0.0176	0.0311	0.0176	0.046	0.0325	0.0176	0.107	0.0176	0.046	0.046	0.02298	0.020227	0.023413	0.037841	0.022822	0.030923	0.042833	0.023383	0.1224
gi|119577278	O60234	GMFG	Glia maturation factor gamma (GMF-gamma)	17 kDa	1	1	2	2	1	1	1	1	3	1	1	2	1	1	2	2	1	1	1	1	3	1	1	2	0.0915	0.0634	0.155	0.218	0.0915	0.0634	0.0915	0.0915	0.282	0.0634	0.0915	0.155	0.11767	0.10358	0.26388	0.20914	0.11687	0.077651	0.10756	0.11974	0.34493
gi|119598249	A0A024R608	RPLP1	Ribosomal protein, large, P1, isoform CRA_a	12 kDa	2	1	1	1	2	2	1	1	1	1	1	1	2	1	1	1	2	2	1	1	1	1	1	1	0.518	0.14	0.14	0.14	0.518	0.518	0.14	0.14	0.14	0.14	0.14	0.14	0.39909	0.15295	0.17704	0.14031	0.39635	0.26335	0.15883	0.17681	0.1398
gi|119618396	V9HW71	HEL-S-107	Endoplasmic reticulum resident protein 29	29 kDa	0	2	1	3	0	4	0	0	2	3	2	2	0	2	1	3	0	4	0	0	2	3	2	2	0	0.103	0.0383	0.123	0	0.234	0	0	0.0843	0.195	0.103	0.0843	0	0.12463	0.068229	0.18149	0	0.20946	0	0	0.11392
gi|119570100	Q14978	NOLC1	Nucleolar and coiled-body phosphoprotein 1 (140 kDa nucleolar phosphoprotein) (Nopp140) (Hepatitis C virus NS5A-transactivated protein 13) (HCV NS5A-transactivated protein 13) (Nucleolar 130 kDa protein) (Nucleolar phosphoprotein p130)	74 kDa	0	1	0	1	0	1	1	2	2	2	2	1	0	1	0	2	0	1	1	2	3	3	2	1	0	0.0214	0	0.0214	0	0.0214	0.0157	0.0357	0.0557	0.0557	0.0357	0.0214	0	0.02284	0	0.042837	0	0.017123	0.023719	0.053979	0.06545
gi|1008080	P48047	ATP5O	ATP synthase subunit O, mitochondrial (Oligomycin sensitivity conferral protein) (OSCP)	23 kDa	0	4	2	3	0	4	0	0	4	1	0	3	0	4	2	3	0	4	0	0	4	1	0	3	0	0.244	0.131	0.197	0	0.244	0	0	0.244	0.0657	0	0.192	0	0.36409	0.18274	0.23312	0	0.27296	0	0	0.33281
gi|119571639	Q6NUK1	SLC25A24	Calcium-binding mitochondrial carrier protein SCaMC-1 (Mitochondrial ATP-Mg/Pi carrier protein 1) (Mitochondrial Ca(2+)-dependent solute carrier protein 1) (Small calcium-binding mitochondrial carrier protein 1) (Solute carrier family 25 member 24)	53 kDa	2	1	1	2	1	2	1	1	2	2	1	3	2	1	1	2	1	2	1	1	2	2	1	3	0.0524	0.0252	0.0252	0.0524	0.0252	0.0524	0.0252	0.0252	0.0608	0.0524	0.0252	0.0776	0.074268	0.03171	0.036705	0.059972	0.035779	0.049008	0.032929	0.036658	0.059753
gi|1015997	P49863	GZMK	Granzyme K (EC 3.4.21.-) (Fragmentin-3) (Granzyme-3) (NK-tryptase-2) (NK-Tryp-2)	29 kDa	2	3	1	3	2	1	1	1	1	3	1	1	2	3	1	3	2	1	1	1	1	3	1	1	0.106	0.208	0.072	0.208	0.174	0.072	0.072	0.072	0.072	0.208	0.072	0.072	0.14218	0.19869	0.068498	0.18228	0.14121	0.044364	0.061452	0.06841	0.054091
gi|119613333	Q53Z07	RPL9	NPC-A-16 (Ribosomal protein L9) (Ribosomal protein L9 isoform) (Ribosomal protein L9, isoform CRA_b) (cDNA, FLJ92535, Homo sapiens ribosomal protein L9 (RPL9), mRNA)	22 kDa	1	3	1	2	1	1	1	1	2	1	2	3	1	3	1	2	1	1	1	1	2	1	2	3	0.0521	0.224	0.0521	0.0573	0.0521	0.0521	0.0521	0.0521	0.0573	0.0521	0.0573	0.13	0.089385	0.2739	0.09107	0.15538	0.088772	0.058984	0.081702	0.090953	0.15481
gi|119585582	V9HW87	HEL-S-299	Abhydrolase domain containing 14B, isoform CRA_a (Epididymis secretory protein Li 299)	22 kDa	2	3	1	1	2	2	1	0	1	1	4	3	2	3	1	1	2	2	1	0	1	1	4	3	0.171	0.181	0.0667	0.0476	0.114	0.114	0.0476	0	0.0476	0.0667	0.267	0.162	0.1882	0.26749	0.089204	0.070701	0.18691	0.12419	0.080028	0	0.070443
gi|109731489	A0A024R1U4	RAB5C	RAB5C, member RAS oncogene family, isoform CRA_a	23 kDa	0	1	2	2	1	1	1	1	2	2	1	1	0	1	2	2	1	1	1	1	2	2	1	1	0	0.0556	0.106	0.106	0.0556	0.0556	0.0556	0.0556	0.106	0.106	0.0556	0.0509	0	0.07331	0.18179	0.14408	0.082717	0.05496	0.076129	0.084749	0.14355
gi|119618318	O15145	ARPC3	Actin-related protein 2/3 complex subunit 3 (Arp2/3 complex 21 kDa subunit) (p21-ARC)	21 kDa	0	1	1	1	1	2	0	1	2	2	3	4	0	1	1	1	1	2	0	1	2	2	3	4	0	0.073	0.073	0.0618	0.073	0.135	0	0.073	0.135	0.135	0.197	0.213	0	0.083943	0.097166	0.077011	0.094714	0.13611	0	0.097041	0.16596
gi|397740854	I7CT52	HLA-A	MHC class I antigen (Fragment)	32 kDa	0	0	2	2	0	0	7	4	0	3	3	0	0	0	2	2	0	0	8	4	0	3	3	0	0	0	0.326	0.326	0	0	0.495	0.37	0	0.366	0.333	0	0	0	0.4867	0.38574	0	0	1.2295	0.86205	0
gi|119572903	Q99873	PRMT1	Protein arginine N-methyltransferase 1, isoform CRA_a	40 kDa	0	2	2	2	2	1	3	3	2	1	2	3	0	2	2	2	2	1	3	3	2	1	2	3	0	0.0718	0.0718	0.0718	0.0718	0.0345	0.101	0.103	0.0661	0.0345	0.0661	0.103	0	0.088421	0.10235	0.081119	0.099767	0.031833	0.14348	0.15973	0.080823
gi|119596626	P56537	EIF6	Integrin beta 4 binding protein, isoform CRA_b (Eukaryotic translation initiation factor 6)	28 kDa	1	1	1	3	0	1	2	4	2	2	3	1	1	1	1	3	0	1	2	4	2	2	3	1	0.0969	0.093	0.093	0.244	0	0.093	0.147	0.314	0.163	0.124	0.244	0.0543	0.068856	0.060607	0.070154	0.18719	0	0.045437	0.13328	0.33368	0.11731
gi|13638434	Q92930	RAB8B	Ras-related protein Rab-8B	24 kDa	1	2	1	2	0	2	0	2	2	2	2	2	1	2	1	2	0	2	0	2	2	2	2	2	0.121	0.232	0.174	0.232	0.106	0.232	0	0.179	0.179	0.179	0.232	0.271	0.1775	0.35983	0.29089	0.33012	0.17628	0.26977	0	0.29052	0.22971
gi|119611889	P23634	ATP2B4	Plasma membrane calcium-transporting ATPase 4 (PMCA4) (EC 3.6.3.8) (Matrix-remodeling-associated protein 1) (Plasma membrane calcium ATPase isoform 4) (Plasma membrane calcium pump isoform 4)	129 kDa	2	4	2	2	2	0	3	2	0	1	1	2	2	4	2	2	2	0	3	2	0	1	1	2	0.0299	0.0556	0.0265	0.0291	0.0291	0	0.0444	0.0299	0	0.0111	0.0145	0.0256	0.02983	0.05385	0.030392	0.024088	0.029625	0	0.041415	0.030353	0
gi|1173905	Q13435	SF3B2	Splicing factor 3B subunit 2	98 kDa	0	1	0	1	1	1	2	2	3	1	2	0	0	1	0	1	1	1	2	2	3	1	2	0	0	0.055	0	0.055	0.0103	0.0126	0.0264	0.0711	0.0424	0.0138	0.0287	0	0	0.017214	0	0.015792	0.019423	0.012905	0.036349	0.040464	0.048798
gi|119594723	A0A024R571	EHD1	EH domain-containing protein 1 (EH-domain containing 1, isoform CRA_a)	62 kDa	2	3	1	3	0	3	0	1	3	1	1	2	2	3	1	3	0	3	0	1	3	1	1	2	0.0894	0.131	0.031	0.0949	0	0.131	0	0.031	0.113	0.031	0.031	0.073	0.063502	0.086075	0.031517	0.078967	0	0.06453	0	0.031476	0.078679
gi|119597067	P56134	ATP5J2	ATP synthase, H+ transporting, mitochondrial F0 complex, subunit F2	11 kDa	2	2	2	2	2	1	1	2	2	1	2	2	2	2	2	2	2	1	1	2	2	1	2	2	0.255	0.255	0.255	0.255	0.255	0.138	0.138	0.255	0.255	0.138	0.255	0.255	0.42844	0.37711	0.43652	0.34597	0.4255	0.12208	0.16909	0.43595	0.34471
gi|119598046	Q71UM5	RPS27L	40S ribosomal protein S27-like (Small ribosomal subunit protein eS27-like)	9 kDa	2	2	2	2	2	1	1	2	1	2	2	2	2	2	2	2	2	1	1	2	1	2	2	2	0.25	0.25	0.226	0.25	0.25	0.0952	0.155	0.25	0.155	0.25	0.25	0.25	0.50919	0.44819	0.51879	0.41118	0.5057	0.14193	0.1966	0.51812	0.17305
gi|118763570	P52943	CRIP2	Cysteine-rich protein 2 (CRP-2) (Protein ESP1)	22 kDa	3	2	1	1	2	2	1	1	1	2	2	2	3	2	1	1	2	2	1	1	1	2	2	2	0.322	0.231	0.154	0.154	0.231	0.231	0.154	0.154	0.154	0.231	0.231	0.231	0.30038	0.16386	0.0883	0.069984	0.18488	0.12284	0.079217	0.088186	0.069728
gi|10835167	B4DT49		cDNA FLJ50658, highly similar to T-cell surface glycoprotein CD4 (cDNA, FLJ79360, highly similar to T-cell surface glycoprotein CD4) (cDNA, FLJ79361, highly similar to T-cell surface glycoprotein CD4)	51 kDa	1	3	1	2	1	2	1	1	2	1	1	1	1	3	1	2	1	2	1	1	2	1	1	1	0.0284	0.0939	0.0284	0.0568	0.0284	0.0568	0.0284	0.0284	0.0655	0.0284	0.0284	0.0284	0.037613	0.10584	0.038322	0.062697	0.037355	0.051235	0.03438	0.038273	0.062468
gi|119612570	P01730	CD4	T-cell surface glycoprotein CD4 (T-cell surface antigen T4/Leu-3) (CD antigen CD4)	34 kDa	1	2	0	2	1	2	2	2	2	2	2	2	1	2	0	2	1	2	2	2	2	2	2	2	0.0447	0.105	0	0.105	0.0447	0.105	0.105	0.105	0.105	0.105	0.105	0.105	0.057499	0.10619	0	0.097422	0.057105	0.079611	0.11027	0.12276	0.097066
gi|1096939	P46778	RPL21	60 Ribosomal protein L21	19 kDa	2	2	0	1	1	2	1	1	1	1	2	2	2	2	0	1	1	2	1	1	1	1	2	2	0.206	0.206	0	0.0938	0.0938	0.206	0.0938	0.0938	0.112	0.0938	0.206	0.206	0.23121	0.20351	0	0.085604	0.10528	0.15257	0.096897	0.10787	0.085291
gi|40982628	N/A	N/A	Unnamed protein product, partial	11 kDa	2	2	1	2	2	2	1	1	0	2	1	2	2	2	1	2	2	2	1	1	0	2	1	2	0.228	0.228	0.099	0.228	0.228	0.228	0.099	0.099	0	0.228	0.099	0.228	0.40842	0.3595	0.1807	0.32981	0.40562	0.26951	0.16211	0.18046	0
gi|119624236	P62906	RPL10A	60S ribosomal protein L10a (CSA-19) (Large ribosomal subunit protein uL1) (Neural precursor cell expressed developmentally down-regulated protein 6) (NEDD-6)	25 kDa	3	2	2	1	2	1	1	1	0	2	1	2	3	3	2	1	2	1	1	1	0	3	1	2	0.147	0.111	0.111	0.0737	0.111	0.0369	0.0737	0.0737	0	0.111	0.0737	0.111	0.26781	0.23573	0.17028	0.063249	0.16598	0.051686	0.071593	0.079699	0
gi|110349738	Q5U0E6	STK24	Epididymis secretory protein Li 95 (Serine/threonine kinase 24 (STE20 homolog, yeast)) (Serine/threonine kinase 24 (STE20 homolog, yeast), isoform CRA_c)	48 kDa	2	1	2	3	1	3	1	0	1	3	3	1	2	1	2	3	1	3	1	0	1	3	3	1	0.0719	0.0371	0.0719	0.116	0.0371	0.107	0.0371	0	0.0371	0.107	0.116	0.0441	0.083118	0.035367	0.084685	0.10417	0.039905	0.085126	0.036727	0	0.032328
gi|119577777	P62316	SNRPD2	Small nuclear ribonucleoprotein Sm D2 (Sm-D2) (snRNP core protein D2)	14 kDa	0	3	1	2	1	4	1	1	0	2	3	3	0	3	1	2	1	4	1	1	0	2	3	3	0	0.322	0.0847	0.169	0.0847	0.331	0.0847	0.0847	0	0.169	0.322	0.331	0	0.49361	0.14973	0.26713	0.14595	0.55991	0.13433	0.14954	0
gi|119530	P13667	PDIA4	Protein disulfide-isomerase A4 (EC 5.3.4.1) (Endoplasmic reticulum resident protein 70) (ER protein 70) (ERp70) (Endoplasmic reticulum resident protein 72) (ER protein 72) (ERp-72) (ERp72)	73 kDa	1	2	0	1	1	1	2	2	4	3	1	0	1	2	0	1	1	1	2	2	4	3	1	0	0.0186	0.0372	0	0.0186	0.0341	0.0186	0.0527	0.0527	0.0837	0.0651	0.0295	0	0.026228	0.047206	0	0.02118	0.026048	0.017308	0.049021	0.054572	0.090252
gi|119610795	Q02978	SLC25A11	Solute carrier family 25 (mitochondrial carrier; oxoglutarate carrier), member 11, isoform CRA_a	37 kDa	1	4	3	2	0	2	0	1	1	2	2	2	1	4	3	2	0	2	0	1	1	2	2	2	0.0292	0.111	0.102	0.0556	0	0.0556	0	0.0263	0.0263	0.0556	0.0556	0.0556	0.051593	0.2071	0.172	0.086995	0	0.071091	0	0.052498	0.04151
gi|119580935	P49720	PSMB3	Proteasome subunit beta type-3 (EC 3.4.25.1) (Proteasome chain 13) (Proteasome component C10-II) (Proteasome theta chain)	23 kDa	1	1	1	3	0	2	0	1	4	1	1	2	1	1	1	3	0	2	0	1	5	1	1	2	0.078	0.078	0.078	0.234	0	0.166	0	0.078	0.268	0.078	0.078	0.112	0.084943	0.074767	0.086545	0.23708	0	0.12024	0	0.086433	0.45631
gi|119630230	N/A	N/A	Phosphoribosylglycinamide formyltransferase, phosphoribosylglycinamide synthetase, phosphoribosylaminoimidazole synthetase, isoform CRA_a, partial [Homo sapiens]	54 kDa	0	3	0	2	0	1	1	3	2	3	3	2	0	3	0	2	0	1	1	3	2	3	3	2	0	0.101	0	0.0759	0	0.0486	0.0272	0.101	0.0739	0.101	0.101	0.0525	0	0.09889	0	0.058697	0	0.023282	0.032249	0.11432	0.058482
gi|119632021	P61073	CXCR4	C-X-C chemokine receptor type 4 (CXC-R4) (CXCR-4) (FB22) (Fusin) (HM89) (LCR1) (Leukocyte-derived seven transmembrane domain receptor) (LESTR) (Lipopolysaccharide-associated protein 3) (LAP-3) (LPS-associated protein 3) (NPYRL) (Stromal cell-derived factor 1 receptor) (SDF-1 receptor) (CD antigen CD184)	40 kDa	2	2	2	2	2	2	1	0	0	0	2	0	2	3	3	3	2	2	2	0	0	0	3	0	0.0852	0.0852	0.0852	0.0852	0.0852	0.0852	0.0341	0	0	0	0.0852	0	0.10105	0.13902	0.16091	0.12754	0.10036	0.066681	0.092363	0	0
gi|13543642	Q99426	TBCB	Tubulin-folding cofactor B (Cytoskeleton-associated protein 1) (Cytoskeleton-associated protein CKAPI) (Tubulin-specific chaperone B)	27 kDa	1	1	2	1	1	2	1	1	2	2	2	2	1	1	2	1	1	2	1	1	2	2	2	2	0.0451	0.0451	0.082	0.0451	0.0451	0.082	0.0451	0.0451	0.082	0.082	0.082	0.082	0.07115	0.062627	0.15379	0.057455	0.070662	0.099607	0.065034	0.072398	0.12145
gi|119596871	Q9BXP5	SRRT	Arsenite-resistence protein 2 (ARS2 protein), isoform CRA_a	100 kDa	2	3	1	1	1	1	2	3	1	3	3	2	2	3	1	1	1	1	2	3	1	3	3	2	0.0264	0.0482	0.0115	0.0218	0.0115	0.0218	0.0333	0.0482	0.0115	0.0482	0.0482	0.0333	0.038685	0.051911	0.019392	0.01537	0.018903	0.01256	0.03536	0.060011	0.015314
gi|187383	P27816	MAP4	Microtubule-associated protein 4 (MAP-4)	121 kDa	2	2	2	1	1	2	4	3	1	1	2	0	2	2	2	1	1	2	4	3	1	1	2	0	0.0252	0.0252	0.0278	0.013	0.013	0.0278	0.0547	0.0399	0.013	0.013	0.0278	0	0.031892	0.028071	0.032493	0.012706	0.015627	0.021045	0.059889	0.049334	0.012659
gi|119581843	O94804	STK10	Serine/threonine-protein kinase 10 (EC 2.7.11.1) (Lymphocyte-oriented kinase)	112 kDa	2	3	2	1	3	2	1	1	0	1	1	1	2	3	2	1	3	2	1	1	0	1	1	1	0.0269	0.0393	0.0279	0.0155	0.0393	0.0279	0.0155	0.0155	0	0.0155	0.0155	0.0155	0.034502	0.046218	0.035153	0.013731	0.052149	0.022768	0.015543	0.017303	0
gi|119609115	Q6FHV6	ENO2	ENO2 protein (Enolase 2 (Gamma, neuronal), isoform CRA_a) (Epididymis secretory protein Li 279) (cDNA FLJ42665 fis, clone BRAMY2019989, highly similar to Gamma-enolase (EC 4.2.1.11)) (cDNA, FLJ92734, Homo sapiens enolase 2, (gamma, neuronal) (ENO2), mRNA)	47 kDa	1	1	3	2	0	3	1	1	3	4	1	1	1	1	3	2	0	3	1	1	3	4	1	1	0.0783	0.0783	0.136	0.152	0	0.21	0.101	0.129	0.191	0.244	0.129	0.129	0.13064	0.11499	0.23796	0.1886	0	0.19165	0.11941	0.18354	0.28261
gi|119595028	Q14761	PTPRCAP	Protein tyrosine phosphatase, receptor type, C-associated protein, partial [Homo sapiens]	23 kDa	0	0	2	3	2	2	2	3	4	2	1	1	0	0	2	3	2	2	2	3	4	2	1	1	0	0	0.0749	0.128	0.0749	0.0837	0.0881	0.128	0.172	0.0749	0.0396	0.0396	0	0	0.18274	0.23312	0.17812	0.11835	0.16394	0.29375	0.33281
gi|119580425	Q9Y3I0	RTCB	tRNA-splicing ligase RtcB homolog (EC 6.5.1.3)	55 kDa	0	2	0	0	0	3	1	2	6	2	0	2	0	2	0	0	0	3	1	2	6	2	0	2	0	0.0436	0	0	0	0.127	0.0238	0.0455	0.174	0.0812	0	0.0812	0	0.063042	0	0	0	0.073019	0.031789	0.072878	0.19488
gi|119577332	P43686	PSMC4	Proteasome (prosome, macropain) 26S subunit, ATPase, 4, isoform CRA_a	44 kDa	0	1	0	1	0	2	0	0	2	1	1	1	0	1	0	2	0	3	0	0	3	2	2	2	0	0.0465	0	0.0465	0	0.0724	0	0	0.0724	0.0465	0.0465	0.0465	0	0.038941	0	0.07415	0	0.094366	0	0	0.11506
gi|119614886	P11678	EPX	Eosinophil peroxidase (EPO) (EC 1.11.1.7) [Cleaved into: Eosinophil peroxidase light chain; Eosinophil peroxidase heavy chain]	81 kDa	5	0	3	5	3	0	0	1	0	1	1	0	5	0	3	5	3	0	0	1	0	1	1	0	0.0951	0	0.0643	0.106	0.0643	0	0	0.0196	0	0.0196	0.0196	0	0.1278	0	0.075024	0.1032	0.073131	0	0	0.023997	0
gi|119628510	Q08J23	NSUN2	tRNA (cytosine(34)-C(5))-methyltransferase (EC 2.1.1.203) (Myc-induced SUN domain-containing protein) (Misu) (NOL1/NOP2/Sun domain family member 2) (Substrate of AIM1/Aurora kinase B) (tRNA (cytosine-5-)-methyltransferase) (tRNA methyltransferase 4 homolog) (hTrm4)	82 kDa	1	3	1	2	1	1	1	2	1	3	1	2	1	3	1	2	1	1	1	2	1	3	1	2	0.026	0.0833	0.026	0.0519	0.026	0.026	0.026	0.041	0.026	0.0833	0.026	0.0519	0.023198	0.063717	0.023636	0.038208	0.023039	0.015308	0.021204	0.048145	0.018664
gi|119575003	P62847	RPS24	Ribosomal protein S24, isoform CRA_a	15 kDa	2	1	1	2	1	2	1	2	1	2	2	1	2	1	1	2	1	2	1	2	1	2	2	1	0.206	0.0916	0.0916	0.206	0.0916	0.206	0.0916	0.206	0.0916	0.206	0.206	0.0916	0.28936	0.11461	0.13266	0.23366	0.12931	0.19095	0.11901	0.29444	0.10476
gi|119390147	P08754	GNAI3	Guanine nucleotide-binding protein G(k) subunit alpha (G(i) alpha-3)	37 kDa	1	2	2	2	1	3	2	2	0	3	2	1	1	2	2	2	1	3	2	2	0	3	2	1	0.146	0.186	0.226	0.192	0.146	0.241	0.226	0.226	0	0.245	0.226	0.18	0.2369	0.2727	0.39652	0.25018	0.23528	0.31383	0.35573	0.39601	0
gi|119568004	Q9BWD1	ACAT2	Acetyl-CoA acetyltransferase, cytosolic (EC 2.3.1.9) (Acetyl-CoA transferase-like protein) (Cytosolic acetoacetyl-CoA thiolase)	41 kDa	1	2	2	2	2	1	2	2	0	2	1	2	1	2	2	2	2	1	2	2	0	2	1	2	0.068	0.118	0.118	0.0781	0.118	0.0504	0.118	0.118	0	0.118	0.0504	0.118	0.046659	0.085411	0.098865	0.078358	0.09637	0.030789	0.088695	0.098738	0
gi|119581226	P40763	STAT3	Signal transducer and activator of transcription 3 (Acute-phase response factor)	83 kDa	1	2	1	2	1	0	2	2	2	3	3	2	1	2	1	2	1	0	2	2	2	3	3	2	0.036	0.0609	0.036	0.0734	0.036	0	0.0512	0.0596	0.0609	0.0859	0.0845	0.0609	0.023011	0.041304	0.023444	0.037893	0.022853	0	0.042892	0.047749	0.037755
gi|114155142	P12270	TPR	Nucleoprotein TPR (Megator) (NPC-associated intranuclear protein) (Translocated promoter region protein)	267 kDa	1	2	2	2	1	0	2	2	3	3	1	2	1	2	2	2	1	0	2	2	3	3	1	2	0.00508	0.0106	0.0102	0.0127	0.00508	0	0.00973	0.00973	0.0174	0.0178	0.00508	0.0123	0.0071092	0.012591	0.014574	0.011551	0.0070605	0	0.013075	0.014556	0.017369
gi|119593173	P51610	HCFC1	Host cell factor 1 (HCF) (HCF-1) (C1 factor) (CFF) (VCAF) (VP16 accessory protein) [Cleaved into: HCF N-terminal chain 1; HCF N-terminal chain 2; HCF N-terminal chain 3; HCF N-terminal chain 4; HCF N-terminal chain 5; HCF N-terminal chain 6; HCF C-terminal chain 1; HCF C-terminal chain 2; HCF C-terminal chain 3; HCF C-terminal chain 4; HCF C-terminal chain 5; HCF C-terminal chain 6]	209 kDa	1	4	1	3	2	2	0	1	3	1	2	1	1	4	1	3	2	2	0	1	3	1	2	1	0.00835	0.0354	0.0059	0.0231	0.0241	0.0216	0	0.00835	0.028	0.0133	0.0138	0.0133	0.0091137	0.032845	0.0092855	0.022424	0.018243	0.012122	0	0.0092735	0.022342
gi|119611202	Q6JBY9	RCSD1	CapZ-interacting protein	42 kDa	1	3	3	3	3	2	1	0	0	2	1	1	1	3	3	3	3	2	1	0	0	2	1	1	0.0408	0.153	0.153	0.153	0.153	0.112	0.0689	0	0	0.11	0.0689	0.0408	0.04603	0.13135	0.15204	0.1205	0.14821	0.063137	0.042073	0	0
gi|114794619	P38919	EIF4A3	Eukaryotic initiation factor 4A-III (eIF-4A-III) (eIF4A-III) (EC 3.6.4.13) (ATP-dependent RNA helicase DDX48) (ATP-dependent RNA helicase eIF4A-3) (DEAD box protein 48) (Eukaryotic initiation factor 4A-like NUK-34) (Eukaryotic translation initiation factor 4A isoform 3) (Nuclear matrix protein 265) (NMP 265) (hNMP 265) [Cleaved into: Eukaryotic initiation factor 4A-III, N-terminally processed]	45 kDa	0	3	2	2	0	3	0	0	5	2	3	0	0	3	2	2	0	3	0	0	5	2	3	0	0	0.123	0.0972	0.107	0.0409	0.123	0	0	0.199	0.0972	0.156	0.0409	0	0.21924	0.19558	0.15501	0.04272	0.12667	0	0	0.35953
gi|119627369	Q5T626	NASP	Nuclear autoantigenic sperm protein (Histone-binding) (Nuclear autoantigenic sperm protein (Histone-binding), isoform CRA_a)	49 kDa	0	0	0	1	0	1	1	1	2	1	2	0	0	0	0	1	0	1	1	1	2	1	2	0	0	0	0	0.0512	0	0.0512	0.0445	0.0445	0.0668	0.0512	0.0958	0	0	0	0	0.031847	0	0.026024	0.036048	0.04013	0.065598
gi|119614969	Q32Q12	NME1-NME2	Nucleoside diphosphate kinase (EC 2.7.4.6)	33 kDa	0	2	0	3	0	0	1	0	4	0	2	1	0	2	0	3	0	0	1	0	5	0	2	1	0	0.089	0	0.14	0	0	0.0582	0	0.209	0	0.11	0.0582	0	0.10967	0	0.15868	0	0	0.054199	0	0.29199
gi|119570254	A0A140VK69		Aspartate aminotransferase (EC 2.6.1.1)	46 kDa	0	2	0	0	0	3	0	1	4	3	0	2	0	2	0	0	0	4	0	1	5	4	0	2	0	0.0993	0	0	0	0.148	0	0.0508	0.182	0.148	0	0.0993	0	0.07593	0	0	0	0.12224	0	0.042381	0.19315
gi|13111961	Q9UBT2	UBA2	SUMO-activating enzyme subunit 2 (EC 6.3.2.-) (Anthracycline-associated resistance ARX) (Ubiquitin-like 1-activating enzyme E1B) (Ubiquitin-like modifier-activating enzyme 2)	71 kDa	2	1	2	2	1	1	1	2	2	2	3	1	2	1	2	2	1	1	1	2	2	2	3	1	0.0391	0.0234	0.0391	0.0391	0.0234	0.0156	0.0234	0.0391	0.075	0.0391	0.0516	0.0234	0.055013	0.023668	0.056051	0.044424	0.026705	0.017744	0.024578	0.055978	0.044262
gi|11136628	P24534	EEF1B2	Elongation factor 1-beta (EF-1-beta)	25 kDa	1	1	1	2	1	2	2	1	2	2	2	2	1	1	1	2	1	2	2	1	2	2	2	2	0.0667	0.0667	0.0667	0.124	0.0667	0.124	0.124	0.0667	0.124	0.124	0.124	0.124	0.078686	0.06926	0.080169	0.13562	0.078147	0.11083	0.15351	0.080066	0.13512
gi|109240550	Q8WXF1	PSPC1	Paraspeckle component 1 (Paraspeckle protein 1)	59 kDa	1	1	1	2	2	1	3	2	2	1	2	1	1	1	1	2	2	1	3	2	2	1	2	1	0.044	0.044	0.044	0.0707	0.0899	0.044	0.101	0.0841	0.0707	0.044	0.0707	0.044	0.032649	0.028738	0.033265	0.0542	0.1028	0.021545	0.094614	0.10533	0.054002
gi|12654547	O75494	SRSF10	Serine/arginine-rich splicing factor 10 (40 kDa SR-repressor protein) (SRrp40) (FUS-interacting serine-arginine-rich protein 1) (Splicing factor SRp38) (Splicing factor, arginine/serine-rich 13A) (TLS-associated protein with Ser-Arg repeats) (TASR) (TLS-associated protein with SR repeats) (TLS-associated serine-arginine protein) (TLS-associated SR protein)	22 kDa	1	1	1	2	1	1	2	3	1	2	1	1	1	1	1	2	1	1	2	3	1	2	1	1	0.0601	0.0601	0.0601	0.148	0.0601	0.0601	0.126	0.213	0.0601	0.126	0.0601	0.0601	0.088005	0.077462	0.089664	0.15281	0.087401	0.058073	0.17297	0.31104	0.070805
gi|5107636	Q92973	TNPO1	Transportin-1 (Importin beta-2) (Karyopherin beta-2) (M9 region interaction protein) (MIP)	101 kDa	1	1	2	1	1	0	1	1	3	1	2	4	1	1	2	1	1	0	1	1	3	1	2	4	0.0124	0.0213	0.0337	0.0213	0.0124	0	0.0124	0.0124	0.0562	0.0124	0.0337	0.0966	0.018928	0.01666	0.039193	0.015284	0.018798	0	0.017301	0.01926	0.047179
gi|119577860	N/A	N/A	hCG2040158	106 kDa	1	2	0	2	2	3	1	3	3	2	2	1	1	2	0	2	2	3	1	3	3	2	2	1	0.0129	0.0367	0	0.0367	0.0396	0.0555	0.0208	0.0555	0.0555	0.0367	0.0367	0.0159	0.017933	0.032054	0	0.029407	0.036166	0.0366	0.016392	0.056438	0.044625
gi|119589927	Q14011	CIRBP	Cold inducible RNA binding protein, isoform CRA_b	20 kDa	2	2	0	1	1	1	1	2	3	2	1	2	2	2	0	1	1	1	1	2	4	2	1	2	0.136	0.136	0	0.0761	0.0761	0.0761	0.0761	0.19	0.25	0.136	0.0761	0.136	0.21264	0.18717	0	0.07922	0.097431	0.064737	0.089671	0.21637	0.40431
gi|119596754	Q15691	MAPRE1	Microtubule-associated protein RP/EB family member 1 (APC-binding protein EB1) (End-binding protein 1) (EB1)	30 kDa	1	0	1	3	0	1	1	0	3	2	2	1	1	0	1	3	0	1	1	0	3	3	2	1	0.0709	0	0.0709	0.175	0	0.0709	0.0746	0	0.149	0.116	0.108	0.0709	0.064685	0	0.065904	0.17465	0	0.042684	0.059125	0	0.17401
gi|119580203	Q10567	AP1B1	Adaptor-related protein complex 1, beta 1 subunit, isoform CRA_b	104 kDa	0	1	0	2	0	2	0	1	2	1	2	2	0	1	0	2	0	2	0	1	2	1	2	2	0	0.0381	0	0.0782	0	0.0624	0	0.0507	0.0751	0.0381	0.0782	0.0655	0	0.032717	0	0.061935	0	0.037369	0	0.057623	0.061709
gi|119587764	P07766	CD3E	T-cell surface glycoprotein CD3 epsilon chain	23 kDa	3	4	3	3	3	3	0	0	0	0	0	0	3	4	3	3	3	3	0	0	0	0	0	0	0.239	0.316	0.244	0.244	0.249	0.244	0	0	0	0	0	0	0.28709	0.36195	0.2925	0.23183	0.28512	0.18945	0	0	0
gi|119586791	Q9Y5B9	SUPT16H	FACT complex subunit SPT16 (Chromatin-specific transcription elongation factor 140 kDa subunit) (FACT 140 kDa subunit) (FACTp140) (Facilitates chromatin transcription complex subunit SPT16) (hSPT16)	120 kDa	1	2	1	3	2	1	2	1	2	2	3	1	1	2	1	3	2	1	2	1	2	2	3	1	0.0115	0.022	0.0115	0.0334	0.0229	0.0115	0.0258	0.0143	0.0267	0.022	0.0411	0.0086	0.015896	0.028363	0.016195	0.039563	0.032002	0.010489	0.029453	0.016175	0.025926
gi|119604265	Q69YG1	DKFZp761E1322	Myotrophin (Myotrophin, isoform CRA_a) (Uncharacterized protein DKFZp761E1322) (V-1 protein) (cDNA FLJ31663 fis, clone NT2RI2004504, highly similar to MYOTROPHIN)	13 kDa	1	1	1	1	1	2	1	1	2	2	1	1	1	1	1	1	1	2	1	1	2	2	1	1	0.144	0.144	0.144	0.144	0.144	0.254	0.144	0.144	0.254	0.254	0.144	0.144	0.15493	0.13637	0.15785	0.12511	0.15387	0.23152	0.14161	0.15765	0.28228
gi|119588322	P17980	PSMC3	26S Proteasome regulatory subunit 6A	49 kDa	1	1	1	1	1	1	1	2	3	2	2	2	1	1	1	1	1	1	1	2	3	2	2	2	0.0342	0.0342	0.0342	0.0342	0.0342	0.0342	0.0342	0.0752	0.107	0.0752	0.0752	0.0752	0.039077	0.034395	0.039813	0.031555	0.038809	0.025786	0.035718	0.082178	0.10075
gi|119625096	Q9NXV6	CDKN2AIP	CDKN2A-interacting protein (Collaborator of ARF)	61 kDa	2	3	1	2	0	1	2	3	1	1	1	1	2	3	1	2	0	1	2	3	1	1	1	1	0.0415	0.0829	0.0173	0.0466	0	0.0225	0.0466	0.0639	0.0225	0.0225	0.0242	0.0225	0.06446	0.087408	0.031981	0.052053	0	0.020713	0.05892	0.10105	0.025254
gi|119571516	A8MUS3	RPL23A	60S ribosomal protein L23a (Ribosomal protein L23a, isoform CRA_a)	22 kDa	2	2	2	2	2	1	2	1	0	1	1	3	2	2	2	2	2	1	2	1	0	1	1	3	0.108	0.0464	0.108	0.0464	0.108	0.0876	0.129	0.067	0	0.0412	0.067	0.103	0.19242	0.16936	0.19604	0.15538	0.1911	0.058984	0.17588	0.090953	0
gi|119604209	A4D1N4	CHCHD3	Coiled-coil-helix-coiled-coil-helix domain containing 3 (MICOS complex subunit)	26 kDa	2	1	2	2	2	1	1	1	1	0	3	1	2	1	2	2	2	1	1	1	1	0	3	1	0.115	0.0661	0.115	0.115	0.115	0.0661	0.0661	0.0661	0.0661	0	0.172	0.0661	0.15863	0.065633	0.16162	0.12809	0.15754	0.049205	0.068157	0.075874	0.059993
gi|1184725	V9HW98	HEL2	Epididymis luminal protein 2	29 kDa	1	2	1	2	0	2	1	0	1	2	1	2	1	2	1	3	0	2	1	0	1	3	1	3	0.145	0.22	0.145	0.22	0	0.22	0.145	0	0.173	0.22	0.145	0.22	0.31454	0.36677	0.42454	0.42832	0	0.27496	0.28751	0	0.25307
gi|40041078	N/A	N/A	Unnamed protein product, partial	8 kDa	1	1	1	1	1	1	0	0	2	1	1	1	1	1	1	1	1	1	0	0	2	1	1	1	0.176	0.176	0.176	0.176	0.176	0.176	0	0	0.189	0.176	0.176	0.176	0.25299	0.22269	0.25776	0.2043	0.25126	0.16695	0	0	0.49505
gi|119589907	A0A0S2Z569	DAZAP1	DAZ associated protein 1 isoform 1 (DAZ associated protein 1, isoform CRA_a) (Testicular tissue protein Li 50) (Fragment)	43 kDa	1	2	2	1	1	1	1	1	3	2	1	2	1	2	2	1	1	1	1	1	3	2	1	2	0.0369	0.0762	0.0762	0.0369	0.0369	0.0369	0.0369	0.0369	0.113	0.0786	0.0369	0.0762	0.044356	0.081042	0.093807	0.035818	0.044052	0.02927	0.040543	0.045134	0.11538
gi|119622140	D3DUG9	USP14	Ubiquitin specific peptidase 14 (TRNA-guanine transglycosylase), isoform CRA_a	53 kDa	2	1	2	2	0	1	2	2	2	1	1	2	2	1	2	2	0	1	2	2	2	1	1	2	0.0748	0.0235	0.0748	0.0748	0	0.0235	0.0748	0.0748	0.0897	0.062	0.0235	0.0855	0.074592	0.031844	0.075998	0.060234	0	0.023874	0.06818	0.0759	0.060014
gi|119580760	Q6FI14	GRAP2	GRAP2 protein (GRB2-related adaptor protein 2, isoform CRA_a) (cDNA, FLJ93267, Homo sapiens GRB2-related adaptor protein 2 (GRAP2), mRNA)	38 kDa	1	1	2	2	2	3	2	1	1	1	3	0	1	1	2	2	2	3	2	1	1	1	3	0	0.0424	0.0364	0.0788	0.0788	0.0788	0.109	0.0788	0.0364	0.0424	0.0364	0.109	0	0.050977	0.04487	0.1084	0.085913	0.10566	0.10996	0.097247	0.051871	0.041014
gi|119601121	P25788	PSMA3	Proteasome (prosome, macropain) subunit, alpha type, 3, isoform CRA_a	24 kDa	0	2	1	2	1	2	1	1	2	2	2	2	0	2	1	2	1	2	1	1	2	2	2	2	0	0.1	0.0457	0.1	0.0548	0.1	0.0548	0.0548	0.1	0.1	0.1	0.1	0	0.15153	0.082059	0.13902	0.079988	0.11361	0.073617	0.081953	0.13851
gi|119626539	P19838	NFKB1	Nuclear factor of kappa light polypeptide gene enhancer in B-cells 1 (p105), isoform CRA_a	105 kDa	0	2	0	1	1	2	1	2	3	2	3	1	0	2	0	1	1	2	1	2	3	2	3	1	0	0.0351	0	0.0186	0.0186	0.0423	0.0237	0.0402	0.065	0.0433	0.0588	0.0186	0	0.032364	0	0.01462	0.01798	0.024263	0.016548	0.037414	0.045064
gi|119604932	A0A024R7I3	RAB8A	RAB8A, member RAS oncogene family, isoform CRA_a	24 kDa	1	3	2	1	0	1	1	2	2	2	1	3	1	3	2	1	0	1	1	2	2	2	1	3	0.121	0.3	0.242	0.164	0	0.174	0.121	0.188	0.188	0.188	0.174	0.28	0.17659	0.48074	0.41409	0.22929	0	0.18737	0.16141	0.28893	0.22845
gi|119584481	P55735	SEC13	Protein SEC13 homolog (GATOR complex protein SEC13) (SEC13-like protein 1) (SEC13-related protein)	36 kDa	1	1	1	3	3	2	1	3	0	2	1	2	1	1	1	3	3	2	1	3	0	2	1	2	0.0528	0.0528	0.0528	0.158	0.134	0.087	0.0528	0.158	0	0.087	0.0528	0.087	0.054386	0.047871	0.055411	0.14437	0.17756	0.075111	0.049711	0.18192	0
gi|119605600	Q93009	USP7	Ubiquitin carboxyl-terminal hydrolase 7 (EC 3.4.19.12) (Deubiquitinating enzyme 7) (Herpesvirus-associated ubiquitin-specific protease) (Ubiquitin thioesterase 7) (Ubiquitin-specific-processing protease 7)	128 kDa	0	3	2	1	1	1	0	2	4	1	1	1	0	3	2	1	1	1	0	2	4	1	1	1	0	0.0399	0.0209	0.0118	0.0118	0.0118	0	0.029	0.0608	0.0118	0.0118	0.0118	0	0.040238	0.03066	0.011998	0.014756	0.0098045	0	0.030621	0.049668
gi|119602904	P35611	ADD1	Alpha-adducin (Erythrocyte adducin subunit alpha)	70 kDa	0	2	0	2	1	2	0	2	2	3	1	1	0	2	0	2	1	2	0	2	2	3	1	1	0	0.0523	0	0.0777	0.0238	0.0777	0	0.0571	0.0713	0.106	0.0285	0.0285	0	0.049296	0	0.045225	0.027176	0.036957	0	0.056988	0.04506
gi|119610866	Q93084	ATP2A3	Sarcoplasmic/endoplasmic reticulum calcium ATPase 3 (SERCA3) (SR Ca(2+)-ATPase 3) (EC 3.6.3.8) (Calcium pump 3)	114 kDa	2	4	0	1	2	2	0	3	0	0	0	3	2	4	0	1	2	2	0	3	0	0	0	3	0.0316	0.0518	0	0.0125	0.0268	0.0268	0	0.0393	0	0	0	0.0451	0.033953	0.061505	0	0.013516	0.033721	0.022405	0	0.052568	0
gi|10178881	Q9H4E7	DEF6	Differentially expressed in FDCP 6 homolog (DEF-6) (IRF4-binding protein)	74 kDa	2	2	1	2	2	1	2	1	2	2	1	1	2	2	1	2	2	1	2	1	2	2	1	1	0.038	0.038	0.0206	0.0365	0.038	0.0206	0.0333	0.0206	0.0412	0.038	0.0206	0.0174	0.052966	0.046621	0.026398	0.042771	0.052603	0.017097	0.048413	0.026364	0.042615
gi|119596685	P23526	AHCY	Adenosylhomocysteinase (AdoHcyase) (EC 3.3.1.1) (S-adenosyl-L-homocysteine hydrolase)	48 kDa	0	1	1	2	0	2	1	0	2	4	1	2	0	1	1	2	0	2	1	0	2	4	1	2	0	0.0301	0.0301	0.0579	0	0.0509	0.0278	0	0.0579	0.106	0.0278	0.0579	0	0.03545	0.041034	0.067282	0	0.054982	0.036813	0	0.067037
gi|116283467	Q05CW6	PSMD1	PSMD1 protein (Fragment)	95 kDa	1	1	1	1	1	1	1	1	3	2	1	1	1	1	1	1	1	1	1	1	3	2	1	1	0.014	0.014	0.014	0.014	0.014	0.014	0.014	0.014	0.0549	0.0245	0.014	0.014	0.020157	0.017743	0.020537	0.016277	0.020019	0.013301	0.018425	0.020511	0.050348
gi|119596691	Q6IBR8	EIF2S2	Eukaryotic translation initiation factor 2, subunit 2 beta, 38kDa (Eukaryotic translation initiation factor 2, subunit 2 beta, 38kDa, isoform CRA_b) (cDNA, FLJ93495, highly similar to Homo sapiens eukaryotic translation initiation factor 2, subunit 2 beta, 38kDa (EIF2S2), mRNA) (eIF2S2 protein)	38 kDa	1	2	2	1	2	2	0	2	1	1	1	2	1	2	2	1	2	2	0	2	1	1	1	2	0.0601	0.0961	0.0961	0.036	0.0961	0.0961	0	0.0961	0.036	0.036	0.036	0.0961	0.050227	0.092212	0.10674	0.040559	0.10404	0.069131	0	0.1066	0.040411
gi|116242782	Q15424	SAFB	Scaffold attachment factor B1 (SAF-B) (SAF-B1) (HSP27 estrogen response element-TATA box-binding protein) (HSP27 ERE-TATA-binding protein)	103 kDa	1	1	1	1	1	0	3	1	0	1	2	1	1	1	1	1	1	0	3	1	0	1	2	1	0.0284	0.0284	0.0284	0.0284	0.0284	0	0.0863	0.0284	0	0.0284	0.0514	0.0284	0.018598	0.01637	0.018948	0.015018	0.01847	0	0.052635	0.018924	0
gi|115717	P07339	CTSD	Cathepsin D (EC 3.4.23.5) [Cleaved into: Cathepsin D light chain; Cathepsin D heavy chain]	45 kDa	1	2	1	2	3	1	0	0	2	1	2	1	1	2	1	2	3	1	0	0	2	1	2	1	0.0316	0.0728	0.0316	0.0728	0.117	0.0316	0	0	0.0728	0.0316	0.0752	0.0316	0.043233	0.078917	0.044048	0.0724	0.13855	0.028529	0	0	0.072135
gi|119631556	Q9NTK5	OLA1	Obg-like ATPase 1 (DNA damage-regulated overexpressed in cancer 45) (DOC45) (GTP-binding protein 9)	45 kDa	0	2	1	1	1	1	0	1	2	2	1	3	0	2	1	1	1	1	0	1	2	2	1	3	0	0.0606	0.0379	0.0379	0.0379	0.0379	0	0.0379	0.0606	0.0707	0.0379	0.131	0	0.078505	0.043826	0.034735	0.04272	0.028385	0	0.043769	0.071759
gi|119631209	P26639	TARS	Threonine--tRNA ligase, cytoplasmic (EC 6.1.1.3) (Threonyl-tRNA synthetase) (ThrRS)	83 kDa	0	2	0	1	0	1	1	1	6	2	1	3	0	2	0	1	0	1	1	1	6	2	1	3	0	0.0456	0	0.0277	0	0.018	0.0277	0.0277	0.109	0.0456	0.0277	0.0636	0	0.041134	0	0.018507	0	0.015123	0.020948	0.02332	0.12204
gi|114794586	P30084	ECHS1	Enoyl-CoA hydratase, mitochondrial (EC 4.2.1.17) (Enoyl-CoA hydratase 1) (Short-chain enoyl-CoA hydratase) (SCEH)	31 kDa	0	1	1	3	0	1	0	0	0	2	2	2	0	2	1	4	0	2	0	0	0	3	2	3	0	0.0594	0.0734	0.196	0	0.0594	0	0	0	0.122	0.122	0.122	0	0.116	0.063732	0.23679	0	0.086965	0	0	0
gi|119616293	A8K517	RPS23	Ribosomal protein S23, isoform CRA_a (cDNA FLJ77921, highly similar to Homo sapiens ribosomal protein S23 (RPS23), mRNA) (cDNA, FLJ92033, Homo sapiens ribosomal protein S23 (RPS23), mRNA)	16 kDa	1	1	1	1	1	1	1	1	1	1	1	2	1	1	1	1	1	1	1	1	1	1	1	2	0.0769	0.0769	0.0769	0.0769	0.0769	0.0769	0.0839	0.0769	0.0769	0.0769	0.0769	0.266	0.12543	0.11041	0.1278	0.10129	0.12457	0.082773	0.11465	0.12764	0.10092
gi|119603681	J3KNF8	CYB5B	Cytochrome b5 type B (Cytochrome b5 type B (Outer mitochondrial membrane), isoform CRA_a)	17 kDa	1	1	2	2	2	2	1	1	2	1	2	2	1	1	2	2	2	2	1	1	2	1	2	2	0.227	0.227	0.307	0.307	0.307	0.307	0.227	0.227	0.307	0.227	0.307	0.307	0.11849	0.10429	0.26587	0.21073	0.25917	0.1722	0.1083	0.12057	0.20996
gi|119613221	O43143	DHX15	Pre-mRNA-splicing factor ATP-dependent RNA helicase DHX15 (EC 3.6.4.13) (ATP-dependent RNA helicase #46) (DEAH box protein 15)	91 kDa	1	1	1	1	2	2	1	2	1	1	2	2	1	1	1	1	2	2	1	2	1	1	2	2	0.0151	0.0151	0.0151	0.0151	0.0302	0.0302	0.0151	0.0302	0.0151	0.0151	0.0302	0.039	0.021	0.018485	0.021396	0.016958	0.042461	0.028213	0.019195	0.043504	0.016896
gi|119615287	V9HWA2	HEL-S-166mP	Aldo-keto reductase family 7, member A2 (Aflatoxin aldehyde reductase) (Epididymis secretory sperm binding protein Li 166mP)	40 kDa	1	1	2	2	1	2	2	1	2	2	1	1	1	1	2	2	1	2	2	1	2	2	1	1	0.0529	0.0529	0.0836	0.0836	0.0529	0.0836	0.0947	0.0529	0.0947	0.0836	0.0529	0.0529	0.048792	0.042947	0.10357	0.082084	0.048457	0.067077	0.092912	0.049648	0.081784
gi|119587780	O75964	ATP5L	ATP synthase subunit g, mitochondrial (ATPase subunit g)	11 kDa	1	2	0	2	1	2	2	2	3	1	2	2	1	2	0	2	1	2	2	2	3	1	2	2	0.0874	0.194	0	0.194	0.0874	0.194	0.194	0.194	0.34	0.0874	0.194	0.233	0.17554	0.35534	0	0.326	0.17433	0.2664	0.369	0.41078	0.56341
gi|119581313	A0A024R1V4	RPL27	60S ribosomal protein L27	16 kDa	1	1	1	1	1	2	0	2	1	1	1	3	1	1	1	1	1	2	0	2	1	1	1	3	0.0662	0.0662	0.0662	0.0662	0.0662	0.221	0	0.221	0.0662	0.0662	0.0662	0.279	0.12543	0.11041	0.1278	0.10129	0.12457	0.18328	0	0.28261	0.10092
gi|113613	P09972	ALDOC	Fructose-bisphosphate aldolase C (EC 4.1.2.13) (Brain-type aldolase)	39 kDa	1	1	1	2	1	1	2	1	1	1	1	1	1	1	1	2	1	1	3	1	1	1	1	1	0.14	0.14	0.159	0.19	0.159	0.14	0.223	0.159	0.0632	0.14	0.159	0.121	0.1594	0.1951	0.29456	0.29249	0.28713	0.14627	0.48191	0.29418	0.082027
gi|119570027	Q96IX5	USMG5	Up-regulated during skeletal muscle growth protein 5 (Diabetes-associated protein in insulin-sensitive tissues) (HCV F-transactivated protein 2)	6 kDa	1	1	1	1	1	1	1	2	1	1	1	1	1	1	1	1	1	1	1	2	1	1	1	1	0.259	0.259	0.259	0.259	0.259	0.259	0.259	0.431	0.259	0.259	0.259	0.259	0.32412	0.2853	0.33023	0.26174	0.3219	0.21388	0.29626	0.84219	0.26078
gi|118572681	P27986	PIK3R1	Phosphatidylinositol 3-kinase regulatory subunit alpha (PI3-kinase regulatory subunit alpha) (PI3K regulatory subunit alpha) (PtdIns-3-kinase regulatory subunit alpha) (Phosphatidylinositol 3-kinase 85 kDa regulatory subunit alpha) (PI3-kinase subunit p85-alpha) (PtdIns-3-kinase regulatory subunit p85-alpha)	84 kDa	1	1	1	2	2	2	0	1	1	3	2	2	1	1	1	2	2	2	0	1	1	3	2	2	0.0152	0.0152	0.0152	0.0401	0.0401	0.0428	0	0.0152	0.0276	0.0677	0.0401	0.0428	0.022857	0.020118	0.023287	0.037634	0.046286	0.030754	0	0.023257	0.01839
gi|119632215	O95831	AIFM1	Apoptosis-inducing factor 1, mitochondrial (EC 1.1.1.-) (Programmed cell death protein 8)	66 kDa	0	2	0	3	2	1	2	2	1	1	2	2	0	2	0	3	2	1	2	2	1	1	2	2	0	0.0443	0	0.064	0.0427	0.0263	0.0591	0.0443	0.0213	0.0213	0.0443	0.0394	0	0.052116	0	0.073502	0.058803	0.019065	0.05412	0.060248	0.023245
gi|11526789	Q9H2U2	PPA2	Inorganic pyrophosphatase 2, mitochondrial (EC 3.6.1.1) (Pyrophosphatase SID6-306) (Pyrophosphate phospho-hydrolase 2) (PPase 2)	38 kDa	0	1	0	4	0	2	1	0	2	3	1	2	0	1	0	4	0	2	1	0	2	3	1	2	0	0.0419	0	0.189	0	0.0808	0.0569	0	0.0898	0.138	0.0419	0.0808	0	0.044736	0	0.18681	0	0.069989	0.046456	0	0.085334
gi|119624122	A0A024RCT1	TAPBP	TAP binding protein (Tapasin), isoform CRA_c (TAPBP)	48 kDa	1	2	1	1	1	1	1	1	1	1	1	1	1	2	1	1	1	1	1	1	1	1	1	1	0.029	0.058	0.029	0.029	0.029	0.029	0.029	0.029	0.029	0.029	0.029	0.029	0.040466	0.073698	0.041229	0.032677	0.040189	0.026703	0.036988	0.041176	0.032558
gi|119578456	Q71U36	TUBA1A	Tubulin alpha-1A chain (Alpha-tubulin 3) (Tubulin B-alpha-1) (Tubulin alpha-3 chain) [Cleaved into: Detyrosinated tubulin alpha-1A chain]	50 kDa	1	1	1	1	1	1	1	1	1	2	2	2	1	1	1	1	1	1	1	1	1	2	2	2	0.428	0.506	0.472	0.475	0.472	0.537	0.583	0.466	0.552	0.552	0.537	0.521	1.4986	1.4393	1.9723	1.3204	1.624	1.3864	2.0814	1.8119	1.6904
gi|157830573	P13987	CD59	CD59 glycoprotein (1F5 antigen) (20 kDa homologous restriction factor) (HRF-20) (HRF20) (MAC-inhibitory protein) (MAC-IP) (MEM43 antigen) (Membrane attack complex inhibition factor) (MACIF) (Membrane inhibitor of reactive lysis) (MIRL) (Protectin) (CD antigen CD59)	9 kDa	2	1	1	1	2	1	2	1	0	1	1	1	2	1	1	1	2	1	2	1	0	1	1	1	0.338	0.182	0.156	0.182	0.338	0.182	0.338	0.182	0	0.182	0.182	0.182	0.54035	0.19928	0.23067	0.18283	0.53665	0.1494	0.49391	0.23038	0
gi|119594214	O60711	LPXN	Leupaxin	43 kDa	0	2	2	1	2	2	2	1	1	1	2	0	0	2	2	1	2	2	2	1	1	1	2	0	0	0.101	0.101	0.044	0.101	0.101	0.101	0.044	0.057	0.057	0.101	0	0	0.08126	0.09406	0.035911	0.091687	0.060921	0.084385	0.045251	0.03578
gi|119603827	A0A024R713	DLD	Dihydrolipoamide dehydrogenase (E3 component of pyruvate dehydrogenase complex, 2-oxo-glutarate complex, branched chain keto acid dehydrogenase complex), isoform CRA_a	54 kDa	1	0	1	2	2	1	1	3	2	1	0	2	1	0	1	2	2	1	1	3	2	1	0	2	0.0275	0	0.0255	0.053	0.053	0.0275	0.0255	0.0825	0.0648	0.0275	0	0.0491	0.035428	0	0.036095	0.058948	0.072498	0.023378	0.032382	0.11482	0.058732
gi|119590547	Q8N8A2	ANKRD44	Ankyrin repeat domain 44, isoform CRA_a	107 kDa	2	1	1	2	3	2	3	2	1	1	0	0	2	1	1	2	3	2	3	2	1	1	0	0	0.0294	0.0132	0.0132	0.0294	0.0487	0.0294	0.0436	0.0294	0.0132	0.0132	0	0	0.036261	0.015719	0.018195	0.029282	0.054847	0.023928	0.050479	0.036897	0.014368
gi|119623723	A0A024RCJ8	hCG_1821276	HCG1821276, isoform CRA_a (PPP1R18)	68 kDa	1	1	0	1	3	2	2	1	1	1	0	0	1	1	0	1	3	2	2	1	1	1	0	0	0.0277	0.0375	0	0.0375	0.0669	0.0653	0.0653	0.0375	0.0375	0.0375	0	0	0.028176	0.024801	0	0.022753	0.088054	0.038081	0.052748	0.028671	0.02267
gi|1730070	P51812	RPS6KA3	Ribosomal protein S6 kinase alpha-3 (S6K-alpha-3) (EC 2.7.11.1) (90 kDa ribosomal protein S6 kinase 3) (p90-RSK 3) (p90RSK3) (Insulin-stimulated protein kinase 1) (ISPK-1) (MAP kinase-activated protein kinase 1b) (MAPK-activated protein kinase 1b) (MAPKAP kinase 1b) (MAPKAPK-1b) (Ribosomal S6 kinase 2) (RSK-2) (pp90RSK2)	84 kDa	1	4	1	2	0	3	1	0	4	1	1	0	1	4	1	2	0	3	1	0	4	1	1	0	0.0149	0.0689	0.0149	0.0365	0	0.0541	0.0149	0	0.0662	0.0149	0.0216	0	0.022826	0.085189	0.023256	0.037583	0	0.046972	0.020864	0	0.077868
gi|119580027	Q53Y51	DDT	D-dopachrome tautomerase (D-dopachrome tautomerase 1) (D-dopachrome tautomerase, isoform CRA_b) (cDNA FLJ76419, highly similar to Homo sapiens D-dopachrome tautomerase (DDT), mRNA)	13 kDa	1	1	1	1	0	1	0	0	2	1	1	1	1	1	1	1	0	1	0	0	2	1	1	1	0.0932	0.0932	0.0932	0.0932	0	0.0932	0	0	0.203	0.0932	0.0932	0.0932	0.15778	0.13888	0.16075	0.12741	0	0.10412	0	0	0.2881
gi|116666931	Q9UJ70	NAGK	N-acetyl-D-glucosamine kinase (N-acetylglucosamine kinase) (EC 2.7.1.59) (GlcNAc kinase)	38 kDa	1	0	2	3	1	0	2	3	0	2	2	0	1	0	2	3	1	0	2	3	0	2	2	0	0.0576	0	0.107	0.144	0.0576	0	0.107	0.144	0	0.0951	0.0951	0	0.051129	0	0.10874	0.13499	0.050779	0	0.09755	0.1701	0
gi|119588854	P62277	RPS13	40S ribosomal protein S13 (Small ribosomal subunit protein uS15)	17 kDa	2	0	3	1	0	1	0	0	1	2	0	2	2	0	3	1	0	1	0	0	1	2	0	3	0.152	0	0.252	0.0861	0	0.0662	0	0	0.0662	0.152	0	0.152	0.25145	0	0.42298	0.09248	0	0.075573	0	0	0.092142
gi|119611350	V9HWC7	HEL-S-128m	Epididymis secretory sperm binding protein Li 128m (Peroxiredoxin 6, isoform CRA_a)	25 kDa	0	0	1	3	0	2	0	0	1	4	1	1	0	0	1	4	0	2	0	0	2	4	1	1	0	0	0.058	0.188	0	0.112	0	0	0.0759	0.263	0.058	0.058	0	0	0.079438	0.30676	0	0.10975	0	0	0.13381
gi|119594524	P08195	SLC3A2	4F2 cell-surface antigen heavy chain (Solute carrier family 3 (Activators of dibasic and neutral amino acid transport)	68 kDa	0	0	0	0	0	0	3	3	4	2	3	1	0	0	0	0	0	0	3	3	4	2	3	1	0	0	0	0	0	0	0.0618	0.0618	0.0919	0.0396	0.0618	0.0206	0	0	0	0	0	0	0.080901	0.090062	0.097265
gi|119620281	P08567	PLEK	Pleckstrin, isoform CRA_b	35 kDa	0	2	1	0	0	3	0	0	3	1	0	4	0	2	1	0	0	3	0	0	4	1	0	5	0	0.152	0.0795	0	0	0.238	0	0	0.166	0.0861	0	0.238	0	0.10328	0.057046	0	0	0.12178	0	0	0.20773
gi|116248550	Q53H12	AGK	Acylglycerol kinase, mitochondrial (hAGK) (EC 2.7.1.107) (EC 2.7.1.94) (Multiple substrate lipid kinase) (HsMuLK) (MuLK) (Multi-substrate lipid kinase)	47 kDa	1	2	1	1	1	1	1	2	1	1	1	2	1	2	1	1	1	1	1	2	1	1	1	2	0.0592	0.111	0.0592	0.0592	0.0592	0.0592	0.0592	0.111	0.0592	0.0592	0.0592	0.102	0.040853	0.074427	0.041623	0.03299	0.040573	0.026959	0.037342	0.08604	0.032869
gi|109637788	P29590	PML	Protein PML (Promyelocytic leukemia protein) (RING finger protein 71) (Tripartite motif-containing protein 19)	62 kDa	1	1	2	2	2	2	1	2	1	2	2	0	1	1	2	2	2	2	1	2	1	2	2	0	0.0214	0.0214	0.0393	0.0429	0.0429	0.0429	0.0214	0.0429	0.0214	0.0429	0.0429	0	0.030934	0.027228	0.064699	0.051279	0.063066	0.041904	0.028275	0.064616	0.024888
gi|10241724	P50213	IDH3A	Isocitrate dehydrogenase [NAD] subunit alpha, mitochondrial (EC 1.1.1.41) (Isocitric dehydrogenase subunit alpha) (NAD(+)-specific ICDH subunit alpha)	31 kDa	1	2	2	1	1	0	1	2	2	1	2	1	1	2	2	1	1	0	1	2	2	1	2	1	0.0417	0.122	0.122	0.0417	0.0417	0	0.0417	0.122	0.122	0.0417	0.0764	0.0417	0.06165	0.11424	0.13224	0.049783	0.061227	0	0.056351	0.13207	0.10442
gi|116497249	A0A024RDB0	UBE1L2	Ubiquitin-activating enzyme E1-like 2, isoform CRA_a	118 kDa	1	2	1	2	2	2	0	2	1	1	1	1	1	2	1	2	2	2	0	2	1	1	1	1	0.0133	0.0285	0.0162	0.0285	0.0285	0.0285	0	0.0285	0.0124	0.0124	0.0124	0.0124	0.016167	0.028853	0.016472	0.02647	0.032555	0.021631	0	0.033355	0.013007
gi|11602392	Q13126	MTAP	S-methyl-5'-thioadenosine phosphorylase (EC 2.4.2.28) (5'-methylthioadenosine phosphorylase) (MTA phosphorylase) (MTAP) (MTAPase)	31 kDa	1	1	2	3	0	2	1	2	1	1	2	1	1	1	2	3	0	2	1	2	1	1	2	1	0.0813	0.0813	0.145	0.205	0	0.145	0.0813	0.141	0.0813	0.0813	0.145	0.0813	0.062098	0.054659	0.13325	0.16695	0	0.086301	0.05676	0.13308	0.049962
gi|115143	P20290	BTF3	Transcription factor BTF3 (Nascent polypeptide-associated complex subunit beta) (NAC-beta) (RNA polymerase B transcription factor 3)	22 kDa	1	0	1	1	1	1	2	1	4	1	3	1	1	0	1	1	1	1	2	1	4	1	3	1	0.141	0	0.0922	0.0922	0.0922	0.141	0.233	0.141	0.476	0.0922	0.369	0.141	0.088005	0	0.089664	0.071065	0.087401	0.058073	0.17297	0.089548	0.35371
gi|119613186	P28838	LAP3	Cytosol aminopeptidase (EC 3.4.11.1) (Leucine aminopeptidase 3) (LAP-3) (Leucyl aminopeptidase) (Peptidase S) (Proline aminopeptidase) (EC 3.4.11.5) (Prolyl aminopeptidase)	56 kDa	0	1	1	1	2	2	1	1	3	1	1	1	0	1	1	1	2	2	1	1	3	1	1	1	0	0.0231	0.0231	0.0231	0.0462	0.0597	0.0231	0.0231	0.0829	0.0231	0.0231	0.0231	0	0.030061	0.034796	0.027578	0.069814	0.046387	0.031216	0.034751	0.087333
gi|119612531	A0A024R9G4	FAM49B	Family with sequence similarity 49, member B, isoform CRA_a	37 kDa	1	1	1	1	1	0	1	2	5	2	1	1	1	1	1	1	1	0	1	2	5	2	1	1	0.0463	0.0463	0.0463	0.0463	0.0401	0	0.0401	0.0864	0.247	0.0864	0.0401	0.0463	0.052545	0.046251	0.053536	0.042431	0.052185	0	0.048029	0.11173	0.25288
gi|119610708	Q9BRA2	TXNDC17	Thioredoxin domain containing 17	14 kDa	0	1	1	2	1	2	1	0	1	1	2	1	0	1	1	2	1	2	1	0	1	1	2	1	0	0.114	0.114	0.195	0.114	0.195	0.114	0	0.0813	0.114	0.228	0.114	0	0.12506	0.14476	0.25731	0.14111	0.21027	0.12987	0	0.11432
gi|119628069	P11171	EPB41	Erythrocyte membrane protein band 4.1 (elliptocytosis 1, RH-linked), isoform CRA_c	93 kDa	1	2	2	1	2	1	0	2	0	1	1	2	1	2	2	1	2	1	0	2	0	1	1	2	0.0168	0.0361	0.0337	0.0168	0.0313	0.0168	0	0.0253	0	0.0168	0.0168	0.0361	0.020496	0.036713	0.042496	0.016551	0.041424	0.013525	0	0.042441	0
gi|119581029	O43242	PSMD3	26S proteasome non-ATPase regulatory subunit 3 (26S proteasome regulatory subunit RPN3) (26S proteasome regulatory subunit S3) (Proteasome subunit p58)	61 kDa	1	3	1	2	1	0	1	2	2	0	2	2	1	3	1	2	1	0	1	2	2	0	2	2	0.0281	0.0787	0.0262	0.0543	0.0281	0	0.0281	0.0543	0.0543	0	0.0449	0.0543	0.031447	0.087578	0.032039	0.052151	0.031231	0	0.028744	0.065715	0.05196
gi|119585148	Q9NTJ5	SACM1L	Phosphatidylinositide phosphatase SAC1 (EC 3.1.3.-) (Suppressor of actin mutations 1-like protein)	67 kDa	2	4	2	1	1	1	0	3	0	2	1	2	2	4	2	1	1	1	0	3	0	2	1	2	0.0375	0.0681	0.0324	0.0204	0.0153	0.0204	0	0.0477	0	0.0375	0.0204	0.0307	0.0586	0.10832	0.059705	0.023096	0.028405	0.018874	0	0.091643	0
gi|119580688	Q9NRW3	APOBEC3C	DNA dC->dU-editing enzyme APOBEC-3C (A3C) (EC 3.5.4.-) (APOBEC1-like) (Phorbolin I)	23 kDa	0	2	1	1	0	1	0	2	1	2	1	2	0	2	1	1	0	1	0	2	1	2	1	2	0	0.179	0.0684	0.0947	0	0.0947	0	0.179	0.0684	0.179	0.0842	0.158	0	0.16124	0.086977	0.068936	0	0.056333	0	0.18639	0.068684
gi|22218679	P23368	ME2	NAD-dependent malic enzyme, mitochondrial (NAD-ME) (EC 1.1.1.38) (Malic enzyme 2)	62 kDa	0	2	1	2	1	3	0	0	2	3	2	1	0	2	1	2	1	3	0	0	2	3	2	1	0	0.0998	0.0272	0.0998	0.0272	0.143	0	0	0.0998	0.143	0.0998	0.0726	0	0.056313	0.031747	0.051663	0.030946	0.065026	0	0	0.051474
gi|118480617	P20674	COX5A	Cytochrome c oxidase subunit 5A, mitochondrial (Cytochrome c oxidase polypeptide Va)	17 kDa	1	2	3	1	0	1	0	0	1	2	1	1	1	2	3	1	0	1	0	0	1	2	1	1	0.107	0.167	0.213	0.107	0	0.107	0	0	0.107	0.167	0.107	0.107	0.11767	0.22797	0.4368	0.095024	0	0.077651	0	0	0.094676
gi|119601629	A0A024R6I3	TMED10	Testicular tissue protein Li 206 (Transmembrane emp24-like trafficking protein 10 (Yeast), isoform CRA_a)	25 kDa	0	3	0	2	0	2	3	2	3	1	2	0	0	3	0	2	0	2	3	2	3	1	2	0	0	0.169	0	0.105	0	0.0959	0.146	0.105	0.169	0.0411	0.105	0	0	0.23452	0	0.1343	0	0.10975	0.24353	0.16924	0.21436
gi|1107696	Q14839	CHD4	Chromodomain-helicase-DNA-binding protein 4 (CHD-4) (EC 3.6.4.12) (ATP-dependent helicase CHD4) (Mi-2 autoantigen 218 kDa protein) (Mi2-beta)	218 kDa	0	2	0	2	0	2	0	2	1	1	2	3	0	2	0	2	0	2	0	2	1	1	2	3	0	0.0173	0	0.0173	0	0.0173	0	0.0136	0.00889	0.00889	0.0173	0.0382	0	0.015469	0	0.014192	0	0.011597	0	0.017883	0.0070178
gi|119600196	Q8WW12	PCNP	PEST proteolytic signal-containing nuclear protein (PCNP) (PEST-containing nuclear protein)	21 kDa	3	0	0	1	3	1	2	1	1	0	1	0	3	0	0	1	3	1	2	1	1	0	1	0	0.221	0	0	0.0653	0.221	0.0653	0.141	0.0653	0.0653	0	0.0653	0	0.32888	0	0	0.075744	0.32663	0.061896	0.18521	0.095444	0.075467
gi|116283448	Q05D21	IAH1	IAH1 protein (Fragment)	26 kDa	0	2	0	2	0	3	0	0	2	3	2	2	0	2	0	2	0	3	0	0	2	3	2	2	0	0.162	0	0.162	0	0.213	0	0	0.112	0.213	0.15	0.162	0	0.13771	0	0.12634	0	0.16479	0	0	0.12588
gi|119575462	Q15306	IRF4	Interferon regulatory factor 4	52 kDa	0	0	0	0	0	0	3	3	4	1	2	2	0	0	0	0	0	0	3	3	4	1	2	2	0	0	0	0	0	0	0.0889	0.116	0.144	0.0422	0.0667	0.0667	0	0	0	0	0	0	0.10864	0.12094	0.13163
gi|119620689	E5KNY5	LRPPRC	Leucine-rich PPR-motif containing (Mitochondrial leucine-rich PPR motif-containing protein)	158 kDa	0	1	0	1	0	2	0	0	4	2	0	3	0	1	0	1	0	2	0	0	5	2	0	3	0	0.01	0	0.01	0	0.0265	0	0	0.0509	0.0265	0	0.0387	0	0.010611	0	0.0097352	0	0.016075	0	0	0.050537
gi|119585775	P11177	PDHB	Pyruvate dehydrogenase E1 component subunit beta, mitochondrial (PDHE1-B) (EC 1.2.4.1)	39 kDa	1	1	1	3	2	1	2	1	3	1	2	1	1	1	1	3	2	1	2	1	3	1	2	1	0.0446	0.0446	0.0446	0.12	0.0752	0.0446	0.0752	0.0446	0.12	0.0446	0.0891	0.0446	0.049214	0.043318	0.050142	0.12952	0.10186	0.032475	0.093748	0.050077	0.12905
gi|119589621	Q7Z4V5	HDGFL2	Hepatoma-derived growth factor-related protein 2 (HRP-2) (Hepatoma-derived growth factor 2) (HDGF-2)	74 kDa	1	1	1	1	1	2	2	1	2	1	2	1	1	1	1	1	1	2	2	1	2	1	2	1	0.0224	0.0224	0.0224	0.0224	0.0224	0.0477	0.0402	0.0253	0.0477	0.0224	0.0477	0.0224	0.025753	0.022668	0.026239	0.020796	0.025577	0.034736	0.048115	0.026205	0.042352
gi|119574490	A0A090N8P8	hIAN7	GTPase, IMAP family member 7, isoform CRA_a (Immune associated nucleotide)	35 kDa	2	1	1	1	1	1	1	2	2	2	2	0	2	1	1	1	1	1	1	2	2	2	2	0	0.0967	0.0433	0.0433	0.0433	0.0533	0.0433	0.0433	0.0967	0.0967	0.0967	0.0967	0	0.11734	0.049283	0.057046	0.045213	0.055607	0.036948	0.051178	0.11939	0.094404
gi|119608477	O15260	SURF4	Surfeit locus protein 4	30 kDa	1	0	1	1	1	2	1	1	3	2	1	2	1	0	1	1	1	2	1	1	3	2	1	2	0.0483	0	0.0483	0.0483	0.0483	0.126	0.0483	0.0483	0.175	0.108	0.0483	0.108	0.063719	0	0.064921	0.051454	0.063283	0.088671	0.058242	0.064837	0.17114
gi|10121882	P61026	RAB10	Ras-related protein Rab-10	23 kDa	2	1	2	1	1	1	1	2	1	1	1	0	2	1	2	1	1	1	1	2	1	1	1	0	0.17	0.165	0.225	0.165	0.17	0.165	0.11	0.17	0.11	0.11	0.165	0	0.30038	0.2644	0.43964	0.24256	0.29832	0.19822	0.17016	0.30565	0.14978
gi|11225485	A0A024R2C5	VPS4B	Vacuolar protein sorting 4B (Yeast), isoform CRA_a	49 kDa	1	1	1	1	1	1	0	1	1	2	1	2	1	1	1	1	1	1	0	1	1	2	1	3	0.0428	0.0428	0.0428	0.0428	0.0428	0.0428	0	0.0428	0.0518	0.0946	0.0428	0.0946	0.038987	0.034317	0.039722	0.031483	0.03872	0.025727	0	0.039671	0.031368
gi|119600421	A0A024R629	SPN	Sialophorin (GpL115, leukosialin, CD43), isoform CRA_a	40 kDa	2	2	0	1	2	1	2	2	1	0	1	0	2	2	0	1	2	1	2	2	1	0	1	0	0.045	0.045	0	0.02	0.045	0.02	0.045	0.045	0.02	0	0.025	0	0.099578	0.087649	0	0.038628	0.098895	0.031566	0.091019	0.10132	0.038486
gi|10720065	Q13094	LCP2	Lymphocyte cytosolic protein 2 (SH2 domain-containing leukocyte protein of 76 kDa) (SLP-76 tyrosine phosphoprotein) (SLP76)	60 kDa	0	1	0	2	0	2	0	1	2	1	3	1	0	1	0	2	0	2	0	1	2	1	3	1	0	0.03	0	0.06	0	0.06	0	0.03	0.06	0.03	0.0863	0.03	0	0.028041	0	0.05285	0	0.043188	0	0.032416	0.052657
gi|11890755	Q9NR30	DDX21	Nucleolar RNA helicase 2 (EC 3.6.4.13) (DEAD box protein 21) (Gu-alpha) (Nucleolar RNA helicase Gu) (Nucleolar RNA helicase II) (RH II/Gu)	80 kDa	0	1	0	0	0	0	2	4	1	0	3	6	0	1	0	0	0	0	2	4	1	0	3	6	0	0.0336	0	0	0	0	0.0364	0.0951	0.0154	0	0.0811	0.137	0	0.021137	0	0	0	0	0.0448	0.10392	0.019321
gi|119630591	Q9H0D6	XRN2	5'-3' exoribonuclease 2 (EC 3.1.13.-) (DHM1-like protein) (DHP protein)	109 kDa	2	1	1	2	1	1	1	1	1	1	1	1	2	1	1	2	1	1	1	1	1	1	1	1	0.0253	0.0126	0.0126	0.0326	0.0126	0.0126	0.0126	0.0126	0.0126	0.0126	0.0126	0.0126	0.035655	0.01546	0.017895	0.028792	0.017444	0.01159	0.016055	0.017872	0.014132
gi|119610616	Q15027	ACAP1	Arf-GAP with coiled-coil, ANK repeat and PH domain-containing protein 1 (Centaurin-beta-1) (Cnt-b1)	82 kDa	2	1	0	2	1	1	1	1	1	1	1	3	2	1	0	2	1	1	1	1	1	1	1	3	0.0459	0.0243	0	0.0568	0.0243	0.0243	0.0243	0.0162	0.0162	0.0324	0.0243	0.0851	0.047846	0.020644	0	0.038636	0.023292	0.015476	0.021437	0.023865	0.01887
gi|119580217	Q9BPW8	NIPSNAP1	Protein NipSnap homolog 1 (NipSnap1)	33 kDa	0	1	1	2	1	1	0	1	2	2	1	2	0	1	1	2	1	1	0	1	2	2	1	2	0	0.0493	0.0493	0.134	0.0493	0.0493	0	0.0493	0.144	0.144	0.0493	0.144	0	0.051127	0.059181	0.098463	0.057687	0.03833	0	0.059104	0.098103
gi|119617329	A0A024RB75	CS	Citrate synthase	52 kDa	0	2	1	1	1	2	0	1	3	2	0	2	0	2	1	1	1	2	0	1	3	2	0	2	0	0.0365	0.0193	0.0193	0.0343	0.0451	0	0.0193	0.0687	0.0601	0	0.0601	0	0.067422	0.037822	0.029977	0.036868	0.050546	0	0.037774	0.095403
gi|119610275	P05141	SLC25A5	Solute carrier family 25 (mitochondrial carrier; adenine nucleotide translocator), member 5, isoform CRA_b	28 kDa	2	1	2	0	1	2	1	1	0	1	1	0	2	1	2	0	1	2	1	1	0	1	1	0	0.279	0.347	0.279	0.187	0.239	0.347	0.199	0.207	0	0.347	0.239	0	0.70901	0.62407	0.72238	0.36051	0.56638	0.46787	0.40807	0.45427	0
gi|119604556	P50570	DNM2	Dynamin 2, isoform CRA_g	98 kDa	0	3	0	2	1	1	2	1	2	1	0	1	0	3	0	2	1	1	2	1	2	1	0	1	0	0.0439	0	0.0266	0.0173	0.0173	0.0266	0.0173	0.0266	0.0173	0	0.0173	0	0.053386	0	0.032112	0.019423	0.012905	0.036349	0.0199	0.031995
gi|119573980	Q15427	SF3B4	Splicing factor 3B subunit 4 (Pre-mRNA-splicing factor SF3b 49 kDa subunit) (SF3b50) (Spliceosome-associated protein 49) (SAP 49)	44 kDa	0	2	1	0	1	2	1	0	3	1	2	2	0	2	1	0	1	2	1	0	3	1	2	2	0	0.0873	0.033	0	0.033	0.0873	0.033	0	0.127	0.0542	0.0873	0.0873	0	0.079124	0.044159	0	0.043045	0.059319	0.039617	0	0.11255
gi|10197640	Q9HC16	APOBEC3G	DNA dC->dU-editing enzyme APOBEC-3G (EC 3.5.4.-) (APOBEC-related cytidine deaminase) (APOBEC-related protein) (ARCD) (APOBEC-related protein 9) (ARP-9) (CEM-15) (CEM15) (Deoxycytidine deaminase) (A3G)	46 kDa	0	2	0	2	0	1	0	1	1	3	2	2	0	2	0	2	0	1	0	1	1	3	2	2	0	0.0729	0	0.0729	0	0.0365	0	0.0365	0.0365	0.102	0.0729	0.0729	0	0.075549	0	0.06931	0	0.027351	0	0.042175	0.033348
gi|119575295	P12544	GZMA	Granzyme A (granzyme 1, cytotoxic T-lymphocyte-associated serine esterase 3)	29 kDa	3	4	0	0	1	2	0	1	1	0	1	1	3	4	0	0	1	2	0	1	1	0	1	1	0.179	0.191	0	0	0.0382	0.084	0	0.0382	0.0458	0	0.0382	0.0382	0.31742	0.2794	0	0	0.066508	0.093435	0	0.068141	0.053879
gi|109157538	P15121	AKR1B1	Aldose reductase (AR) (EC 1.1.1.21) (Aldehyde reductase) (Aldo-keto reductase family 1 member B1)	36 kDa	0	1	0	3	0	1	0	0	3	2	0	1	0	1	0	3	0	1	0	0	3	2	0	1	0	0.0348	0	0.123	0	0.0348	0	0	0.117	0.0949	0	0.0348	0	0.047418	0	0.14288	0	0.035549	0	0	0.14236
gi|108773793	P11413	G6PD	Glucose-6-phosphate 1-dehydrogenase (G6PD) (EC 1.1.1.49)	59 kDa	1	1	0	3	0	2	0	0	3	1	0	2	1	1	0	3	0	2	0	0	3	1	0	2	0.0194	0.0194	0	0.0699	0	0.0388	0	0	0.0796	0.0194	0	0.0505	0.03234	0.028466	0	0.082753	0	0.04386	0	0	0.08245
gi|10443631	O75489	NDUFS3	NADH dehydrogenase [ubiquinone] iron-sulfur protein 3, mitochondrial (EC 1.6.5.3) (EC 1.6.99.3) (Complex I-30kD) (CI-30kD) (NADH-ubiquinone oxidoreductase 30 kDa subunit)	30 kDa	0	0	0	4	0	4	0	0	3	3	0	2	0	0	0	4	0	4	0	0	3	3	0	2	0	0	0	0.212	0	0.227	0	0	0.186	0.186	0	0.121	0	0	0	0.24403	0	0.19942	0	0	0.17257
gi|1066768	D9YZU5	HBB	Beta-globin (Globin A1) (Hemoglobin, beta)	16 kDa	0	0	4	6	0	0	0	0	0	4	0	0	0	0	4	6	0	0	0	0	0	4	0	0	0	0	0.347	0.537	0	0	0	0	0	0.395	0	0	0	0	0.68702	1.0194	0	0	0	0	0
gi|119608882	Q13642	FHL1	Four and a half LIM domains protein 1 (FHL-1) (Skeletal muscle LIM-protein 1) (SLIM) (SLIM-1)	32 kDa	1	1	1	2	1	1	1	1	1	1	1	1	1	1	1	2	1	1	1	1	1	1	1	1	0.0429	0.0429	0.0429	0.0786	0.0429	0.0429	0.0429	0.0429	0.0429	0.0429	0.0429	0.0429	0.060772	0.053492	0.061918	0.10324	0.060356	0.040103	0.055549	0.061838	0.048895
gi|148839305	A6NHR9	SMCHD1	Structural maintenance of chromosomes flexible hinge domain-containing protein 1 (SMC hinge domain-containing protein 1)	226 kDa	1	1	1	1	1	1	0	2	2	1	1	2	1	1	1	1	1	1	0	2	2	1	1	2	0.00549	0.00549	0.00549	0.00549	0.00549	0.00549	0	0.0105	0.0115	0.00549	0.00549	0.0105	0.0084004	0.0073941	0.0085588	0.0067835	0.0083428	0.0055433	0	0.017218	0.013614
gi|119609845	A0A024R8U5	SFRS2	Splicing factor, arginine/serine-rich 2, isoform CRA_a	25 kDa	2	0	1	1	1	1	3	1	1	1	1	0	2	0	1	1	1	1	3	1	1	1	1	0	0.113	0	0.0362	0.0362	0.0362	0.0362	0.145	0.0362	0.0769	0.0362	0.0362	0	0.16315	0	0.078014	0.061832	0.076046	0.050528	0.23862	0.077914	0.061606
gi|114796642	P18754	RCC1	Regulator of chromosome condensation (Cell cycle regulatory protein) (Chromosome condensation protein 1)	45 kDa	1	2	1	1	1	2	1	1	0	2	2	0	1	2	1	1	1	2	1	1	0	2	2	0	0.0404	0.0594	0.0451	0.0451	0.0451	0.0855	0.0451	0.0451	0	0.0855	0.0903	0	0.042799	0.078097	0.043606	0.034561	0.042506	0.058549	0.03912	0.04355	0
gi|11191302	V9HWC4	HEL-S-132P	Epididymis secretory sperm binding protein Li 132P (Phosphohistidine phosphatase 1, isoform CRA_a)	14 kDa	1	1	2	1	2	1	1	0	1	1	1	0	1	1	2	1	2	1	1	0	1	1	1	0	0.096	0.096	0.184	0.096	0.184	0.088	0.096	0	0.12	0.096	0.096	0	0.14327	0.12611	0.32767	0.1157	0.3194	0.094544	0.13096	0	0.11527
gi|116283529	Q05DB4	HEBP2	HEBP2 protein (Fragment)	24 kDa	2	2	1	1	1	2	0	1	1	0	1	2	2	2	1	1	1	2	0	1	1	0	1	2	0.107	0.131	0.0607	0.0607	0.0607	0.131	0	0.0607	0.0607	0	0.0607	0.131	0.1739	0.15307	0.082839	0.065656	0.080749	0.11476	0	0.082733	0.065416
gi|119602624	Q13630	TSTA3	Tissue specific transplantation antigen P35B, isoform CRA_b	36 kDa	0	1	2	1	0	1	2	1	2	1	3	0	0	1	2	1	0	1	2	1	2	1	3	0	0	0.0343	0.0779	0.0436	0	0.0436	0.0935	0.0343	0.0935	0.0343	0.137	0	0	0.047418	0.11482	0.043502	0	0.035549	0.10301	0.054816	0.090674
gi|115430252	Q9UEW8	STK39	STE20/SPS1-related proline-alanine-rich protein kinase (Ste-20-related kinase) (EC 2.7.11.1) (DCHT) (Serine/threonine-protein kinase 39)	59 kDa	0	2	0	2	0	3	0	1	1	2	1	1	0	2	0	2	0	3	0	1	1	2	1	1	0	0.0862	0	0.0862	0	0.112	0	0.0459	0.0404	0.0862	0.0459	0.0404	0	0.058391	0	0.053569	0	0.067489	0	0.032845	0.025971
gi|1051170	Q13283	G3BP	Ras-GTPase-activating protein-binding protein 1	52 kDa	1	1	0	0	0	0	3	3	4	1	1	1	1	1	0	0	0	0	3	3	4	1	1	1	0.0236	0.0236	0	0	0	0	0.0815	0.088	0.105	0.0236	0.0236	0.0236	0.036802	0.032394	0	0	0	0	0.10739	0.11955	0.13008
gi|119593547	Q96PP8	GBP5	Guanylate-binding protein 5 (EC 3.6.5.-) (GBP-TA antigen) (GTP-binding protein 5) (GBP-5) (Guanine nucleotide-binding protein 5)	67 kDa	0	1	0	0	0	1	0	1	5	2	3	2	0	1	0	0	0	1	0	1	5	2	3	2	0	0.0444	0	0	0	0.0444	0	0.0444	0.143	0.0785	0.106	0.0785	0	0.025302	0	0	0	0.018969	0	0.02925	0.12757
gi|11128019	G4XXL9	CYCS	Cytochrome c (Cytochrome c, somatic, isoform CRA_a)	12 kDa	1	1	1	1	1	2	1	1	1	2	1	2	1	1	1	1	1	2	1	1	1	2	1	2	0.133	0.133	0.133	0.133	0.133	0.238	0.133	0.133	0.133	0.238	0.133	0.238	0.17031	0.14991	0.17352	0.13753	0.16914	0.25746	0.15567	0.1733	0.13703
gi|119595058	P49821	NDUFV1	NADH dehydrogenase (ubiquinone) flavoprotein 1, 51kDa, isoform CRA_a	50 kDa	1	1	1	1	0	1	0	2	1	2	1	1	1	1	1	1	0	1	0	2	1	2	1	1	0.0593	0.0593	0.0593	0.0593	0	0.0593	0	0.0923	0.0593	0.0923	0.0593	0.0593	0.038547	0.033929	0.039274	0.031128	0	0.025437	0	0.081029	0.031014
gi|10720071	O95777	LSM8	U6 snRNA-associated Sm-like protein LSm8	10 kDa	1	1	1	1	0	2	1	1	1	2	1	1	1	1	1	1	0	2	1	1	1	2	1	1	0.167	0.167	0.167	0.167	0	0.271	0.167	0.167	0.167	0.271	0.167	0.167	0.19332	0.17016	0.19697	0.15611	0	0.29726	0.17671	0.19671	0.15554
gi|119602843	Q9NX58	LYAR	Cell growth-regulating nucleolar protein	44 kDa	2	1	1	1	2	1	1	1	1	0	1	1	2	1	1	1	2	1	1	1	1	0	1	1	0.0844	0.0369	0.0369	0.0369	0.0844	0.0369	0.0369	0.0369	0.0369	0	0.0369	0.066	0.091578	0.03884	0.044958	0.035633	0.09095	0.029118	0.040334	0.0449	0.035503
gi|119583438	O43396	TXNL1	Thioredoxin-like 1	37 kDa	1	0	0	1	1	2	2	2	3	2	1	1	1	0	0	1	1	2	2	2	3	2	1	1	0.0462	0	0	0.0462	0.0462	0.114	0.114	0.114	0.166	0.0985	0.0462	0.0462	0.052545	0	0	0.042431	0.052185	0.072459	0.10037	0.11173	0.13855
gi|114325408	Q9NSE4	IARS2	Isoleucine--tRNA ligase, mitochondrial (EC 6.1.1.5) (Isoleucyl-tRNA synthetase) (IleRS)	108 kDa	0	2	1	2	0	1	1	1	1	3	2	2	0	2	1	2	0	1	1	1	1	3	2	2	0	0.023	0.0125	0.023	0	0.0125	0.0178	0.0115	0.0104	0.0345	0.023	0.0502	0	0.031582	0.018007	0.028974	0	0.011662	0.016154	0.017983	0.014219
gi|112180397	Q6FGH5	RPS21	RPS21 protein (Ribosomal protein S21) (Ribosomal protein S21, isoform CRA_d) (Fragment)	9 kDa	1	0	1	2	0	1	2	1	1	1	2	2	1	0	1	2	0	1	2	1	1	1	2	2	0.108	0	0.108	0.229	0	0.12	0.229	0.108	0.12	0.12	0.229	0.229	0.22347	0	0.22768	0.42978	0	0.14746	0.48647	0.22739	0.17979
gi|1174652	P23193	TCEA1	Transcription elongation factor A protein 1 (Transcription elongation factor S-II protein 1) (Transcription elongation factor TFIIS.o)	34 kDa	1	1	2	1	1	2	1	1	0	2	1	0	1	1	2	1	1	2	1	1	0	2	1	0	0.0332	0.0332	0.0764	0.0332	0.0332	0.0764	0.0332	0.0332	0	0.0764	0.0332	0	0.056924	0.050105	0.12163	0.045967	0.056534	0.078778	0.052031	0.057922	0
gi|119586164	Q969Q0	RPL36AL	60S ribosomal protein L36a-like (Large ribosomal subunit protein eL42-like)	12 kDa	2	2	1	0	2	2	1	1	0	1	0	2	2	2	1	0	2	2	1	1	0	1	0	2	0.16	0.16	0.0849	0	0.16	0.16	0.0849	0.0849	0	0.0755	0	0.16	0.3656	0.3218	0.16377	0	0.36309	0.24125	0.14692	0.16356	0
gi|10835073	P30419	NMT1	Glycylpeptide N-tetradecanoyltransferase 1 (EC 2.3.1.97) (Myristoyl-CoA:protein N-myristoyltransferase 1) (NMT 1) (Type I N-myristoyltransferase) (Peptide N-myristoyltransferase 1)	57 kDa	0	2	1	3	0	2	0	1	2	1	1	2	0	2	1	3	0	2	0	1	2	1	1	2	0	0.0605	0.0262	0.0867	0	0.0544	0	0.0262	0.0605	0.0323	0.0323	0.0585	0	0.061244	0.034451	0.086737	0	0.045915	0	0.034407	0.055982
gi|119626154	O60763	USO1	General vesicular transport factor p115	108 kDa	0	1	0	1	0	1	2	2	3	1	2	2	0	1	0	1	0	1	2	2	3	1	2	2	0	0.0125	0	0.0187	0	0.0125	0.0249	0.0312	0.0468	0.0125	0.0312	0.0281	0	0.015572	0	0.014286	0	0.011675	0.032831	0.036548	0.044006
gi|119620983	Q9UHY1	NRBP1	Nuclear receptor-binding protein	60 kDa	0	1	0	2	0	2	1	1	2	2	2	0	0	1	0	2	0	2	1	1	2	2	2	0	0	0.043	0	0.071	0	0.071	0.028	0.028	0.071	0.071	0.071	0	0	0.028199	0	0.053156	0	0.043438	0.029283	0.032599	0.052962
gi|119615692	A0A024RAI5	BIN1	Bridging integrator 1, isoform CRA_a	53 kDa	1	0	2	3	1	2	0	0	1	2	1	0	1	0	2	3	1	2	0	0	1	2	1	0	0.056	0	0.0788	0.137	0.0373	0.0996	0	0	0.0415	0.0768	0.0415	0	0.074755	0	0.076164	0.12844	0.036007	0.076309	0	0	0.02917
gi|119591134	A0A024R443	DNPEP	Aspartyl aminopeptidase, isoform CRA_a	48 kDa	0	1	0	1	0	2	0	1	1	1	1	3	0	1	0	1	0	2	0	1	1	1	1	3	0	0.0718	0	0.0718	0	0.109	0	0.0718	0.037	0.037	0.0718	0.174	0	0.035534	0	0.0326	0	0.055116	0	0.041078	0.032481
gi|119589043	B3KSH1	EIF3F	Eukaryotic translation initiation factor 3 subunit F (eIF3f) (Eukaryotic translation initiation factor 3 subunit 5) (eIF-3-epsilon) (eIF3 p47)	39 kDa	0	0	0	2	0	1	0	0	1	2	0	1	0	0	0	2	0	1	0	0	2	3	0	2	0	0	0	0.0538	0	0.0242	0	0	0.0511	0.0753	0	0.0511	0	0	0	0.083071	0	0.032569	0	0	0.082768
gi|119601697	O95433	AHSA1	Activator of 90 kDa heat shock protein ATPase homolog 1 (AHA1) (p38)	38 kDa	1	1	1	1	1	1	2	1	1	1	1	1	1	1	1	1	1	1	2	1	1	1	1	1	0.0651	0.0651	0.0651	0.0651	0.0651	0.0651	0.101	0.0651	0.0651	0.0651	0.0651	0.0651	0.050375	0.04434	0.051325	0.040679	0.05003	0.033242	0.096052	0.051259	0.04053
gi|1096205	N/A	N/A	26S proteasome	46 kDa	0	2	1	2	1	1	1	1	2	1	1	1	0	2	1	2	1	1	1	1	2	1	1	1	0	0.0714	0.032	0.0714	0.032	0.032	0.032	0.032	0.0714	0.032	0.032	0.032	0	0.0769	0.04296	0.07055	0.041876	0.027824	0.038541	0.042905	0.070292
gi|119586189	Q00688	FKBP3	Peptidyl-prolyl cis-trans isomerase FKBP3 (PPIase FKBP3) (EC 5.2.1.8) (25 kDa FK506-binding protein) (25 kDa FKBP) (FKBP-25) (FK506-binding protein 3) (FKBP-3) (Immunophilin FKBP25) (Rapamycin-selective 25 kDa immunophilin) (Rotamase)	25 kDa	1	1	0	1	1	1	1	1	2	1	1	1	1	1	0	1	1	1	1	1	2	1	1	1	0.0491	0.0491	0	0.0491	0.0491	0.0491	0.0491	0.0491	0.116	0.0491	0.0491	0.0491	0.077263	0.068007	0	0.062391	0.076733	0.050985	0.070622	0.078618	0.13253
gi|109658842	Q13724	MOGS	Mannosyl-oligosaccharide glucosidase (EC 3.2.1.106) (Processing A-glucosidase I)	92 kDa	1	3	1	1	2	0	0	2	1	3	1	2	1	3	1	1	2	0	0	2	1	3	1	2	0.0215	0.0573	0.0143	0.0143	0.0358	0	0	0.0358	0.0311	0.0741	0.0143	0.0526	0.02077	0.056815	0.021162	0.016772	0.041988	0	0	0.043019	0.016711
gi|10719946	O75131	CPNE3	Copine-3 (Copine III)	60 kDa	0	2	1	1	0	2	1	1	1	1	1	2	0	2	1	1	0	2	1	1	1	1	1	2	0	0.0521	0.0298	0.0298	0	0.0521	0.0298	0.0298	0.0298	0.0298	0.0298	0.0689	0	0.057718	0.032519	0.025773	0	0.043271	0.029174	0.032477	0.025679
gi|119607501	A0A024R830	IMPA1	Inositol-1-monophosphatase (EC 3.1.3.25)	30 kDa	0	0	2	2	1	1	1	1	1	1	1	1	0	0	2	2	1	1	1	1	1	1	1	1	0	0	0.123	0.123	0.083	0.083	0.083	0.083	0.083	0.083	0.083	0.083	0	0	0.13799	0.10937	0.063758	0.042364	0.05868	0.065324	0.051652
gi|1172922	P46060	RANGAP1	Ran GTPase-activating protein 1 (RanGAP1)	64 kDa	0	1	0	3	0	1	1	1	2	1	2	1	0	1	0	3	0	1	1	1	2	1	2	1	0	0.0409	0	0.0886	0	0.0409	0.0204	0.0409	0.0681	0.0409	0.0681	0.0409	0	0.026554	0	0.076914	0	0.019908	0.027575	0.030698	0.049795
gi|119628872	P20292	ALOX5AP	Arachidonate 5-lipoxygenase-activating protein (FLAP) (MK-886-binding protein)	18 kDa	1	2	2	2	1	0	1	0	0	1	0	1	1	2	2	2	1	0	1	0	0	1	0	1	0.0807	0.137	0.137	0.137	0.0807	0	0.0807	0	0	0.0559	0	0.0559	0.1087	0.20913	0.24207	0.19186	0.10796	0	0.09936	0	0
gi|112180632	O15371	EIF3D	Eukaryotic translation initiation factor 3 subunit D (eIF3d) (Eukaryotic translation initiation factor 3 subunit 7) (eIF-3-zeta) (eIF3 p66)	64 kDa	1	3	0	0	0	2	2	1	3	0	1	1	1	4	0	0	0	2	2	1	3	0	1	1	0.0529	0.117	0	0	0	0.062	0.0474	0.0365	0.102	0	0.0255	0.0255	0.029957	0.11385	0	0	0	0.040547	0.056164	0.030482	0.076068
gi|119606505	Q7Z5R6	APBB1IP	Amyloid beta A4 precursor protein-binding family B member 1-interacting protein (APBB1-interacting protein 1) (Proline-rich EVH1 ligand 1) (PREL-1) (Proline-rich protein 73) (Rap1-GTP-interacting adapter molecule) (RIAM) (Retinoic acid-responsive proline-rich protein 1) (RARP-1)	73 kDa	1	2	0	0	1	1	0	2	3	0	3	0	1	2	0	0	1	1	0	2	3	0	3	0	0.03	0.0495	0	0	0.015	0.015	0	0.0556	0.0751	0	0.0706	0	0.026148	0.047059	0	0	0.025969	0.017255	0	0.054401	0.065973
gi|1009337	P49792	RANBP2	E3 SUMO-protein ligase RanBP2 (EC 6.3.2.-) (358 kDa nucleoporin) (Nuclear pore complex protein Nup358) (Nucleoporin Nup358) (Ran-binding protein 2) (RanBP2) (p270)	358 kDa	0	0	1	0	0	2	1	2	1	2	0	1	0	0	1	0	0	2	1	2	1	2	0	1	0	0	0.00527	0	0	0.00962	0.00527	0.00993	0.00527	0.0109	0	0.00434	0	0	0.0054024	0	0	0.0070297	0.0048467	0.01084	0.0042662
gi|1063621	Q13315	ATM	Serine-protein kinase ATM (EC 2.7.11.1) (Ataxia telangiectasia mutated) (A-T mutated)	351 kDa	0	3	0	2	0	2	0	0	0	2	2	3	0	3	0	2	0	2	0	0	0	2	2	3	0	0.0173	0	0.0118	0	0.0108	0	0	0	0.0118	0.0108	0.0173	0	0.014437	0	0.0087889	0	0.0071821	0	0	0
gi|119580577	Q9Y3L3	SH3BP1	SH3-domain binding protein 1	75 kDa	2	2	2	0	1	2	1	1	2	1	1	1	2	2	2	0	1	2	1	1	2	1	1	1	0.0388	0.0388	0.0446	0	0.0129	0.0388	0.0129	0.0129	0.0273	0.0129	0.0129	0.0129	0.052077	0.045839	0.053059	0	0.025309	0.034365	0.023294	0.025931	0.0419
gi|119632253	O60880	SH2D1A	SH2 domain-containing protein 1A (Duncan disease SH2-protein) (Signaling lymphocytic activation molecule-associated protein) (SLAM-associated protein) (T-cell signal transduction molecule SAP)	14 kDa	1	1	1	1	1	2	0	1	2	1	1	1	1	1	1	1	1	2	0	1	2	1	1	1	0.18	0.18	0.18	0.18	0.18	0.289	0	0.18	0.289	0.18	0.18	0.18	0.13977	0.12302	0.1424	0.11286	0.13881	0.20648	0	0.14222	0.25174
gi|119572811	Q9Y230	RUVBL2	RuvB-like 2 (EC 3.6.4.12) (48 kDa TATA box-binding protein-interacting protein) (48 kDa TBP-interacting protein) (51 kDa erythrocyte cytosolic protein) (ECP-51) (INO80 complex subunit J) (Repressing pontin 52) (Reptin 52) (TIP49b) (TIP60-associated protein 54-beta) (TAP54-beta)	46 kDa	1	1	1	2	0	1	1	0	1	1	1	2	1	1	1	2	0	1	1	0	1	1	1	2	0.0383	0.0383	0.0383	0.0646	0	0.0263	0.0383	0	0.0383	0.0263	0.0383	0.0646	0.041549	0.036572	0.042333	0.069484	0	0.027418	0.037978	0	0.033429
gi|119583452	O43776	NARS	Asparagine--tRNA ligase, cytoplasmic (EC 6.1.1.22) (Asparaginyl-tRNA synthetase) (AsnRS)	63 kDa	0	2	1	2	0	1	1	3	3	2	2	0	0	2	1	2	0	1	1	3	3	2	2	0	0	0.042	0.0146	0.0493	0	0.0146	0.0146	0.062	0.0639	0.042	0.042	0	0	0.054975	0.031011	0.050435	0	0.020085	0.027821	0.097827	0.077352
gi|119615599	A0A024RAH8	DDX18	RNA helicase (EC 3.6.4.13)	75 kDa	1	1	1	1	0	0	1	2	0	2	2	2	1	1	1	1	0	0	1	2	0	2	2	2	0.0179	0.0179	0.0179	0.0179	0	0	0.0179	0.0358	0	0.0358	0.0358	0.0388	0.025371	0.022331	0.025849	0.020487	0	0	0.02319	0.05275	0
gi|119591579	A0A024R4B3	NDUFA10	NADH dehydrogenase [ubiquinone] 1 alpha subcomplex subunit 10, mitochondrial	41 kDa	0	3	1	1	1	3	0	1	2	1	0	1	0	3	1	1	1	3	0	1	2	1	0	1	0	0.135	0.0338	0.0338	0.0338	0.135	0	0.062	0.0958	0.0394	0	0.0338	0	0.13528	0.048197	0.0382	0.046981	0.10142	0	0.048135	0.079195
gi|10435296	Q6DD88	ATL3	Atlastin-3 (EC 3.6.5.-)	61 kDa	0	1	0	1	0	1	0	1	1	2	3	2	0	1	0	1	0	1	0	1	1	2	3	2	0	0.0388	0	0.0333	0	0.0333	0	0.0388	0.0388	0.0795	0.118	0.0721	0	0.027885	0	0.025582	0	0.020905	0	0.032236	0.025489
gi|112180805	Q16851	UGP2	UTP--glucose-1-phosphate uridylyltransferase (EC 2.7.7.9) (UDP-glucose pyrophosphorylase) (UDPGP) (UGPase)	57 kDa	2	0	0	0	1	2	1	1	1	1	0	2	2	0	0	0	1	2	1	1	1	1	0	2	0.063	0	0	0	0.0354	0.065	0.0354	0.0354	0.0295	0.0354	0	0.065	0.069298	0	0	0	0.033449	0.045728	0.030785	0.034271	0.027098
gi|12541282	N/A	N/A	Unnamed protein product	54 kDa	2	1	0	0	2	0	0	3	2	0	1	3	2	1	0	0	2	0	0	3	2	0	1	3	0.0793	0.0366	0	0	0.061	0	0	0.0833	0.065	0	0.0366	0.12	0.072843	0.031119	0	0	0.072344	0	0	0.11457	0.058607
gi|11386183	Q9Y6W5	WASF2	Wiskott-Aldrich syndrome protein family member 2 (WASP family protein member 2) (Protein WAVE-2) (Verprolin homology domain-containing protein 2)	54 kDa	0	1	0	2	0	2	0	0	2	2	1	2	0	1	0	2	0	2	0	0	2	2	1	2	0	0.0261	0	0.0643	0	0.0643	0	0	0.0643	0.0643	0.0261	0.0643	0	0.031119	0	0.058822	0	0.048068	0	0	0.058607
gi|15012036	P09211	GSTP1	Glutathione S-transferase P (EC 2.5.1.18) (GST class-pi) (GSTP1-1)	23 kDa	0	0	1	1	0	1	0	0	4	2	1	2	0	0	1	1	0	1	0	0	4	2	1	2	0	0	0.0762	0.0762	0	0.0762	0	0	0.376	0.124	0.0762	0.124	0	0	0.085273	0.067585	0	0.055229	0	0	0.33281
gi|186929415	B2G4X1	HLA-C	MHC class I antigen (Fragment)	41 kDa	0	0	1	3	0	0	2	1	0	3	1	1	0	0	1	3	0	0	2	1	0	3	1	1	0	0	0.236	0.304	0	0	0.301	0.263	0	0.266	0.236	0.263	0	0	0.3531	0.40602	0	0	0.53973	0.51162	0
gi|10835542	P01903	HLA-DRA	HLA class II histocompatibility antigen, DR alpha chain (MHC class II antigen DRA)	21 kDa	0	2	0	0	1	2	0	2	2	0	0	3	0	2	0	0	1	2	0	2	2	0	0	3	0	0.16	0	0	0.0663	0.16	0	0.16	0.16	0	0	0.254	0	0.17627	0	0	0.092144	0.13215	0	0.20378	0.16112
gi|109157476	N/A	N/A	Chain A, 1.25a Resolution Crystal Structure Of Human Hemoglobin In The Oxy Form	15 kDa	0	0	2	3	0	1	1	0	1	4	0	0	0	0	2	3	0	1	1	0	1	4	0	0	0	0	0.17	0.284	0	0.106	0.106	0	0.106	0.489	0	0	0	0	0.2973	0.39438	0	0.086578	0.11992	0	0.10556
gi|119624995	A0FGR8	ESYT2	Extended synaptotagmin 2	94 kDa	2	1	1	2	0	1	0	2	1	1	3	3	2	1	1	2	0	1	0	2	1	1	3	3	0.026	0.0154	0.0154	0.0426	0	0.0272	0	0.026	0.0154	0.0166	0.0639	0.0604	0.041356	0.01789	0.020708	0.033396	0	0.013412	0	0.042082	0.016353
gi|10280560	A0A024R040	OXCT1	Succinyl-CoA:3-ketoacid-coenzyme A transferase (EC 2.8.3.5)	56 kDa	1	0	1	2	1	2	0	1	2	1	2	1	1	0	1	2	1	2	0	1	2	1	2	1	0.0519	0	0.0212	0.0731	0.0519	0.0615	0	0.0519	0.0923	0.0519	0.0923	0.0212	0.034152	0	0.034796	0.056765	0.033918	0.046387	0	0.034751	0.056557
gi|119611984	Q9H1E3	NUCKS1	Nuclear ubiquitous casein and cyclin-dependent kinase substrate 1 (P1)	27 kDa	2	1	0	1	1	1	2	2	1	1	1	0	2	1	0	1	1	1	2	2	1	1	1	0	0.0988	0.037	0	0.037	0.037	0.037	0.0988	0.0988	0.037	0.037	0.037	0	0.15095	0.062627	0	0.057455	0.070662	0.046951	0.13797	0.15359	0.057245
gi|10433597	Q9H0A0	NAT10	RNA cytidine acetyltransferase (EC 2.3.1.-) (18S rRNA cytosine acetyltransferase) (N-acetyltransferase 10)	116 kDa	1	2	0	0	1	1	0	2	2	1	2	2	1	2	0	0	1	1	0	2	2	1	2	2	0.0146	0.0273	0	0	0.0146	0.0146	0	0.0293	0.039	0.0146	0.0293	0.04	0.016479	0.029418	0	0	0.016366	0.010874	0	0.034008	0.02689
gi|119607494	E7DVW5	FABP5	Fatty acid binding protein 5 (Psoriasis-associated)	15 kDa	0	1	0	0	1	2	1	2	1	1	2	2	0	1	0	0	1	2	1	2	1	1	2	2	0	0.156	0	0	0.156	0.222	0.156	0.237	0.156	0.156	0.237	0.222	0	0.11461	0	0	0.12931	0.19095	0.11901	0.29444	0.10476
gi|115253029	O00170	AIP	AH receptor-interacting protein (AIP) (Aryl-hydrocarbon receptor-interacting protein) (HBV X-associated protein 2) (XAP-2) (Immunophilin homolog ARA9)	38 kDa	1	1	2	2	0	2	0	0	0	1	1	2	1	1	2	2	0	2	0	0	0	1	1	2	0.0424	0.0364	0.0939	0.0939	0	0.0939	0	0	0	0.0364	0.0364	0.0788	0.051283	0.045139	0.10908	0.086451	0	0.070646	0	0	0
gi|119603738	P35998	PSMC2	Proteasome (prosome, macropain) 26S subunit, ATPase, 2, isoform CRA_b	49 kDa	0	2	1	0	1	0	0	0	4	0	1	2	0	2	1	0	1	0	0	0	4	0	1	2	0	0.0577	0.03	0	0.03	0	0	0	0.118	0	0.0346	0.067	0	0.071936	0.040274	0	0.039258	0	0	0	0.14069
gi|119593966	E5KRG5	TYMP	Thymidine phosphorylase (TP) (EC 2.4.2.4) (TdRPase)	50 kDa	0	0	0	1	0	2	0	0	3	1	2	2	0	0	0	1	0	2	0	0	3	1	2	3	0	0	0	0.0311	0	0.0581	0	0	0.114	0.0539	0.0851	0.0851	0	0	0	0.031057	0	0.052426	0	0	0.099063
gi|10863889	O43290	SART1	U4/U6.U5 tri-snRNP-associated protein 1 (SNU66 homolog) (hSnu66) (Squamous cell carcinoma antigen recognized by T-cells 1) (SART-1) (hSART-1) (U4/U6.U5 tri-snRNP-associated 110 kDa protein) (allergen Hom s 1)	90 kDa	1	1	1	1	1	1	1	2	1	1	1	0	1	1	1	1	1	1	1	2	1	1	1	0	0.025	0.025	0.025	0.025	0.025	0.025	0.025	0.0388	0.025	0.025	0.025	0	0.021157	0.018622	0.021556	0.017084	0.021012	0.013961	0.019338	0.043833	0.017022
gi|116283472	Q86UE4	MTDH	Protein LYRIC (3D3/LYRIC) (Astrocyte elevated gene-1 protein) (AEG-1) (Lysine-rich CEACAM1 co-isolated protein) (Metadherin) (Metastasis adhesion protein)	49 kDa	1	1	0	1	0	1	1	1	1	1	1	2	1	1	0	1	0	1	1	1	1	1	1	2	0.06	0.0244	0	0.0244	0	0.0244	0.0244	0.0244	0.0244	0.0244	0.0244	0.0489	0.039077	0.034395	0	0.031555	0	0.025786	0.035718	0.039762	0.03144
gi|119594437	A0A024R534	MTA2	Metastasis associated 1 family, member 2, isoform CRA_a	75 kDa	1	1	1	1	1	0	0	2	1	1	1	2	1	1	1	1	1	0	0	2	1	1	1	2	0.024	0.024	0.024	0.024	0.024	0	0	0.0389	0.024	0.024	0.024	0.0389	0.025522	0.022465	0.026003	0.02061	0.025347	0	0	0.053072	0.020534
gi|119599678	A0A0S2Z4Q3	CNBP	CCHC-type zinc finger nucleic acid binding protein isoform 1 (Fragment)	19 kDa	0	1	1	2	1	1	1	1	0	1	1	1	0	1	1	2	1	1	1	1	0	1	1	1	0	0.0882	0.0471	0.135	0.0882	0.0882	0.0882	0.0882	0	0.0882	0.0882	0.0882	0	0.092167	0.10668	0.18423	0.10399	0.069097	0.09571	0.10655	0
gi|119614009	B5MC59	RPA3	Replication protein A 14 kDa subunit (Replication protein A3, 14kDa, isoform CRA_a)	9 kDa	1	1	1	2	0	1	0	0	1	2	1	2	1	1	1	2	0	1	0	0	1	2	1	2	0.207	0.207	0.207	0.402	0	0.207	0	0	0.207	0.402	0.207	0.402	0.2206	0.19418	0.22476	0.4234	0	0.14557	0	0	0.17749
gi|119601825	Q53XL8	PSMC1	Proteasome (Prosome, macropain) 26S subunit, ATPase, 1 (Proteasome (Prosome, macropain) 26S subunit, ATPase, 1, isoform CRA_a) (Proteasome 26S ATPase subunit 1) (cDNA, FLJ93843, Homo sapiens proteasome (prosome, macropain) 26S subunit, ATPase, 1(PSMC1), mRNA)	49 kDa	1	1	0	1	0	1	2	0	3	1	1	1	1	1	0	1	0	1	2	0	3	1	1	1	0.0477	0.0341	0	0.0341	0	0.0477	0.0932	0	0.127	0.0341	0.0341	0.0477	0.039077	0.034395	0	0.031555	0	0.025786	0.073819	0	0.10075
gi|119617434	Q13561	DCTN2	Dynactin subunit 2	34 kDa	2	1	2	1	0	1	0	1	0	1	1	1	2	1	2	1	0	1	0	1	0	1	1	1	0.0955	0.0446	0.105	0.0446	0	0.0446	0	0.0446	0	0.0446	0.0446	0.0446	0.11774	0.049445	0.11996	0.045362	0	0.037069	0	0.05716	0
gi|119632231	O75995	SASH3	SAM and SH3 domain-containing protein 3 (SH3 protein expressed in lymphocytes homolog)	42 kDa	1	3	1	2	1	1	0	0	2	1	0	0	1	3	1	2	1	1	0	0	2	1	0	0	0.0421	0.147	0.0421	0.1	0.0421	0.0579	0	0	0.1	0.0579	0	0	0.046279	0.13212	0.047152	0.077696	0.045962	0.030539	0	0	0.077412
gi|119579316	P60468	SEC61B	Protein transport protein Sec61 subunit beta	10 kDa	0	2	1	0	1	1	1	2	1	0	0	2	0	2	1	0	1	1	1	2	1	0	0	2	0	0.26	0.156	0	0.156	0.156	0.156	0.26	0.156	0	0	0.26	0	0.41796	0.20625	0	0.20104	0.13358	0.18503	0.48318	0.16287
gi|40788905	Q92598	HSPH1	Heat shock protein 105 kDa	107 kDa	0	0	0	0	0	0	1	2	3	1	1	1	0	0	0	0	0	0	1	2	3	1	1	1	0	0	0	0	0	0	0.0105	0.0369	0.0485	0.0232	0.0137	0.0158	0	0	0	0	0	0	0.01634	0.036937	0.044481
gi|119608367	A0A024R8B6	NUP214	Nucleoporin 214kDa, isoform CRA_b	218 kDa	0	2	0	2	0	1	0	1	1	1	0	0	0	3	0	3	0	2	0	1	2	2	0	0	0	0.0183	0	0.0183	0	0.0103	0	0.00798	0.0103	0.0103	0	0	0	0.023365	0	0.021436	0	0.011591	0	0.0088709	0.014133
gi|115529449	P17480	UBTF	Nucleolar transcription factor 1 (Autoantigen NOR-90) (Upstream-binding factor 1) (UBF-1)	85 kDa	2	0	1	1	2	1	1	2	1	0	3	0	2	0	1	1	2	1	1	2	1	0	3	0	0.0413	0	0.0234	0.0193	0.0413	0.0193	0.0193	0.0358	0.0193	0	0.0646	0	0.045854	0	0.022919	0.018165	0.04554	0.014844	0.020561	0.046659	0.018099
gi|154146189	Q96BY6	DOCK10	Dedicator of cytokinesis protein 10 (Zizimin-3)	250 kDa	1	2	1	1	0	1	0	3	0	1	2	2	1	2	1	1	0	1	0	3	0	1	2	2	0.0064	0.0119	0.0064	0.0105	0	0.0105	0	0.0192	0	0.0105	0.0178	0.0169	0.0076169	0.013496	0.0077605	0.0061507	0	0.0050263	0	0.023555	0
gi|119580759	N/A	N/A	hCG1641472, partial	30 kDa	1	1	0	1	0	1	1	0	2	1	2	0	1	1	0	1	0	2	1	0	2	1	2	0	0.0292	0.0766	0	0.0766	0	0.0766	0.0292	0	0.106	0.0766	0.106	0	0.065428	0.05759	0	0.052834	0	0.091174	0.059804	0	0.11116
gi|119606674	Q9H098	FAM107B	Protein FAM107B	16 kDa	1	1	1	0	1	1	1	1	0	1	0	2	1	1	1	0	1	1	1	1	0	1	0	2	0.0992	0.0992	0.0992	0	0.0992	0.0992	0.0992	0.0992	0	0.0916	0	0.191	0.1273	0.11205	0.1297	0	0.12643	0.084004	0.11636	0.12953	0
gi|1184537	Q16881	TXNRD1	Thioredoxin reductase 1, cytoplasmic (TR) (EC 1.8.1.9) (Gene associated with retinoic and interferon-induced mortality 12 protein) (GRIM-12) (Gene associated with retinoic and IFN-induced mortality 12 protein) (KM-102-derived reductase-like factor) (Thioredoxin reductase TR1)	54 kDa	0	1	1	1	0	1	1	1	4	1	1	0	0	1	1	1	0	1	1	1	4	1	1	0	0	0.0463	0.0463	0.0463	0	0.0463	0.0463	0.0463	0.145	0.0463	0.0463	0	0	0.031055	0.035946	0.02849	0	0.023282	0.032249	0.0359	0.12422
gi|119568893	O94874	UFL1	E3 UFM1-protein ligase 1 (EC 6.3.2.-) (Novel LZAP-binding protein) (Regulator of C53/LZAP and DDRGK1)	90 kDa	1	2	1	1	0	0	0	0	1	1	2	2	1	2	1	1	0	0	0	0	1	1	2	3	0.0202	0.034	0.0202	0.0202	0	0	0	0	0.0202	0.0202	0.034	0.0491	0.021315	0.038206	0.021717	0.017212	0	0	0	0	0.017149
gi|1015321	P49588	AARS	Alanine--tRNA ligase, cytoplasmic (EC 6.1.1.7) (Alanyl-tRNA synthetase) (AlaRS) (Renal carcinoma antigen NY-REN-42)	107 kDa	0	1	0	1	1	1	2	0	4	1	0	1	0	1	0	1	1	1	2	0	4	1	0	1	0	0.0196	0	0.0196	0.0145	0.0196	0.0279	0	0.0713	0.0196	0	0.0196	0	0.015719	0	0.014421	0.017736	0.011784	0.033145	0	0.060156
gi|119606896	Q5JRX3	PITRM1	Pitrilysin metallopeptidase 1, isoform CRA_a	117 kDa	0	2	0	2	0	2	0	1	1	2	0	2	0	2	0	2	0	2	0	1	1	2	0	2	0	0.0463	0	0.0444	0	0.0444	0	0.0203	0.0203	0.0444	0	0.0444	0	0.028964	0	0.026572	0	0.021714	0	0.016513	0.013057
gi|1006657	P53634	CTSC	Dipeptidyl peptidase 1 (EC 3.4.14.1) (Cathepsin C) (Cathepsin J) (Dipeptidyl peptidase I) (DPP-I) (DPPI) (Dipeptidyl transferase) [Cleaved into: Dipeptidyl peptidase 1 exclusion domain chain (Dipeptidyl peptidase I exclusion domain chain); Dipeptidyl peptidase 1 heavy chain (Dipeptidyl peptidase I heavy chain); Dipeptidyl peptidase 1 light chain (Dipeptidyl peptidase I light chain)]	52 kDa	2	2	0	0	2	1	0	1	3	0	1	0	2	2	0	0	2	1	0	1	3	0	1	0	0.0799	0.0756	0	0	0.0756	0.0259	0	0.0497	0.106	0	0.0497	0	0.076427	0.067271	0	0	0.075903	0.024443	0	0.037692	0.095183
gi|110590190	P27487	DPP4	Dipeptidyl peptidase 4 (EC 3.4.14.5) (ADABP) (Adenosine deaminase complexing protein 2) (ADCP-2) (Dipeptidyl peptidase IV) (DPP IV) (T-cell activation antigen CD26) (TP103) (CD antigen CD26) [Cleaved into: Dipeptidyl peptidase 4 membrane form (Dipeptidyl peptidase IV membrane form); Dipeptidyl peptidase 4 soluble form (Dipeptidyl peptidase IV soluble form)]	84 kDa	0	1	1	2	3	3	2	0	0	0	1	0	0	1	1	2	3	3	2	0	0	0	1	0	0	0.0152	0.0248	0.0344	0.0579	0.0606	0.0331	0	0	0	0.0152	0	0	0.019985	0.023133	0.037379	0.070303	0.046713	0.042311	0	0
gi|116241237	P53396	ACLY	ATP-citrate synthase (EC 2.3.3.8) (ATP-citrate (pro-S-)-lyase) (ACL) (Citrate cleavage enzyme)	121 kDa	1	0	0	0	0	1	0	3	1	0	4	2	1	0	0	0	0	1	0	3	1	0	4	2	0.0136	0	0	0	0	0.02	0	0.0345	0.0154	0	0.049	0.0282	0.015778	0	0	0	0	0.010412	0	0.049474	0.012695
gi|10120604	Q16836	HADH	Hydroxyacyl-coenzyme A dehydrogenase, mitochondrial (HCDH) (EC 1.1.1.35) (Medium and short-chain L-3-hydroxyacyl-coenzyme A dehydrogenase) (Short-chain 3-hydroxyacyl-CoA dehydrogenase)	33 kDa	0	2	0	1	0	1	0	0	3	1	0	1	0	2	0	1	0	1	0	0	4	2	0	2	0	0.146	0	0.0464	0	0.0464	0	0	0.219	0.0993	0	0.0993	0	0.10888	0	0.047552	0	0.038858	0	0	0.22007
gi|1809248	Q9UHX1	PUF60	Poly(U)-binding-splicing factor PUF60 (60 kDa poly(U)-binding-splicing factor) (FUSE-binding protein-interacting repressor) (FBP-interacting repressor) (Ro-binding protein 1) (RoBP1) (Siah-binding protein 1) (Siah-BP1)	58 kDa	0	0	0	1	0	0	2	0	5	1	1	1	0	0	0	1	0	0	2	0	5	1	1	1	0	0	0	0.0185	0	0	0.098	0	0.148	0.0185	0.0573	0.0185	0	0	0	0.026723	0	0	0.062206	0	0.14905
gi|110591347	O00764	PDXK	Pyridoxal kinase (EC 2.7.1.35) (Pyridoxine kinase)	37 kDa	0	1	0	2	0	1	0	0	1	2	1	0	0	1	0	3	0	2	0	0	1	3	1	0	0	0.0642	0	0.116	0	0.0642	0	0	0.0642	0.116	0.0642	0	0	0.045968	0	0.13813	0	0.071997	0	0	0.042018
gi|10764224	P30085	CMPK1	UMP-CMP kinase (EC 2.7.4.14) (Deoxycytidylate kinase) (CK) (dCMP kinase) (Nucleoside-diphosphate kinase) (EC 2.7.4.6) (Uridine monophosphate/cytidine monophosphate kinase) (UMP/CMP kinase) (UMP/CMPK)	22 kDa	0	0	0	1	0	1	0	0	3	1	0	2	0	0	0	1	0	1	0	0	3	1	0	3	0	0	0	0.0765	0	0.0765	0	0	0.189	0.0765	0	0.0867	0	0	0	0.071065	0	0.058073	0	0	0.24594
gi|119579503	O95758	PTBP3	ROD1 regulator of differentiation 1 (S. pombe), isoform CRA_a	60 kDa	1	1	0	1	1	1	0	1	1	1	1	2	1	1	0	1	1	1	0	1	1	1	1	2	0.0681	0.0681	0	0.0538	0.0681	0.0681	0	0.0681	0.0681	0.0681	0.0681	0.106	0.10047	0.088435	0	0.052649	0.099782	0.0663	0	0.10223	0.080836
gi|10437623	Q9GZR7	DDX24	ATP-dependent RNA helicase DDX24 (EC 3.6.4.13) (DEAD box protein 24)	96 kDa	1	1	0	1	1	1	0	1	1	0	2	2	1	1	0	1	1	1	0	1	1	0	2	2	0.014	0.0268	0	0.014	0.014	0.014	0	0.014	0.0268	0	0.0407	0.0407	0.019829	0.017454	0	0.016013	0.019693	0.013085	0	0.020177	0.015954
gi|119582427	P12081	HARS	Histidine--tRNA ligase, cytoplasmic (EC 6.1.1.21) (Histidyl-tRNA synthetase) (HisRS)	57 kDa	0	1	1	2	0	1	1	1	0	1	1	2	0	1	1	2	0	1	1	1	0	1	1	2	0	0.0432	0.0432	0.0668	0	0.0432	0.0432	0.0432	0	0.0432	0.0432	0.0629	0	0.029413	0.034046	0.055509	0	0.022051	0.030544	0.034003	0
gi|116283367	Q6DCA8	BCLAF1	BCLAF1 protein (Fragment)	78 kDa	1	2	1	0	0	0	1	1	1	0	1	1	1	2	1	0	0	0	1	1	1	0	1	1	0.0206	0.0338	0.0206	0	0	0	0.0206	0.0206	0.0206	0	0.0206	0.0206	0.024532	0.044091	0.024994	0	0	0	0.022423	0.024962	0.019737
gi|119631070	P68400	CSNK2A1	Casein kinase II subunit alpha (CK II alpha) (EC 2.7.11.1)	45 kDa	0	1	0	2	0	1	1	1	1	1	1	1	0	1	0	2	0	1	1	1	1	1	1	1	0	0.0486	0	0.102	0	0.0486	0.0486	0.0486	0.0486	0.0486	0.0486	0.0486	0	0.037578	0	0.071463	0	0.028172	0.039022	0.043441	0.034349
gi|119628924	N/A	N/A	hCG32806, isoform CRA_c	158 kDa	1	1	1	1	1	0	0	1	0	1	0	3	1	1	1	1	1	0	0	1	0	1	0	3	0.0187	0.0187	0.0187	0.0187	0.0187	0.00863	0	0.0187	0	0.0266	0	0.0604	0.024308	0.021396	0.024766	0.019629	0.024141	0.0079386	0	0.024734	0
gi|11320891	Q9H307	PNN	Pinin (140 kDa nuclear and cell adhesion-related phosphoprotein) (Desmosome-associated protein) (Domain-rich serine protein) (DRS protein) (DRSP) (Melanoma metastasis clone A protein) (Nuclear protein SDK3) (SR-like protein)	82 kDa	0	1	0	1	1	0	1	1	3	0	1	1	0	1	0	1	1	0	1	1	3	0	1	1	0	0.0126	0	0.0126	0.0126	0	0.0126	0.0126	0.0516	0	0.0126	0.0126	0	0.020615	0	0.018913	0.02326	0	0.021408	0.023832	0.058823
gi|119600703	Q8IUI8	CRLF3	cytokine receptor-like factor 3	38 kDa	0	0	1	1	1	0	1	0	0	2	2	1	0	0	1	2	1	0	1	0	0	2	3	2	0	0	0.042	0.0721	0.042	0	0.042	0	0	0.114	0.114	0.0721	0	0	0.051783	0.085646	0.050477	0	0.046456	0	0
gi|119572831	A0A024QZD5	SNRP70	Small nuclear ribonucleoprotein 70kDa polypeptide (RNP antigen), isoform CRA_b	52 kDa	1	1	1	1	0	1	0	0	2	2	0	0	1	1	1	1	0	1	0	0	2	2	0	0	0.0206	0.0206	0.0206	0.0206	0	0.0206	0	0	0.0572	0.0412	0	0	0.037285	0.032818	0.037987	0.030108	0	0.024604	0	0	0.061906
gi|119618223	Q15020	SART3	Squamous cell carcinoma antigen recognized by T-cells 3 (SART-3) (Tat-interacting protein of 110 kDa) (Tip110) (p110 nuclear RNA-binding protein)	110 kDa	0	2	1	1	1	1	0	1	1	1	1	1	0	2	1	1	1	1	0	1	1	1	1	1	0	0.0353	0.0145	0.0145	0.0145	0.0145	0	0.0145	0.0156	0.0145	0.0145	0.0145	0	0.030996	0.017677	0.01401	0.017231	0.011449	0	0.017654	0.013959
gi|119601339	Q53XC0	EIF2S1	Eukaryotic translation initiation factor 2, subunit 1 alpha, 35kDa, isoform CRA_a (Full-length cDNA clone CS0DL010YH08 of B cells (Ramos cell line) of Homo sapiens (human)) (cDNA, FLJ92791, Homo sapiens eukaryotic translation initiation factor 2, subunit 1 alpha, 35kDa (EIF2S1), mRNA)	36 kDa	0	1	1	1	0	1	1	1	1	1	1	2	0	1	1	1	0	1	1	1	1	1	1	2	0	0.0381	0.0381	0.0381	0	0.0381	0.0381	0.0381	0.0381	0.0381	0.0381	0.127	0	0.04712	0.054543	0.043229	0	0.035326	0.048932	0.054473	0.043071
gi|119604838	Q6FHS4	DNAJB1	DNAJB1 protein (DnaJ (Hsp40) homolog, subfamily B, member 1, isoform CRA_a) (cDNA, FLJ93008, Homo sapiens DnaJ (Hsp40) homolog, subfamily B, member 1 (DNAJB1),mRNA) (Fragment)	38 kDa	1	1	0	1	0	2	0	1	1	2	1	1	1	1	0	1	0	2	0	1	1	2	1	1	0.0529	0.0529	0	0.0529	0	0.0882	0	0.0529	0.0529	0.0882	0.0529	0.0529	0.050674	0.044604	0	0.04092	0	0.069772	0	0.051563	0.040771
gi|313760638	A0A087WTJ2	GIMAP1-GIMAP5	GIMAP1-GIMAP5 readthrough	57 kDa	1	1	1	0	1	2	1	1	0	1	2	0	1	1	1	0	1	2	1	1	0	1	2	0	0.102	0.137	0.135	0	0.145	0.166	0.114	0.092	0	0.092	0.123	0	0.14648	0.16592	0.19206	0	0.18721	0.15371	0.1723	0.14905	0
gi|119586082	Q9H3N1	TMX1	Thioredoxin-related transmembrane protein 1 (Thioredoxin domain-containing protein 1) (Transmembrane Trx-related protein)	32 kDa	1	1	2	2	1	0	1	1	0	0	1	1	1	1	2	2	1	0	1	1	0	0	1	1	0.0429	0.0464	0.0893	0.0893	0.0429	0	0.0429	0.0429	0	0	0.0429	0.0429	0.060989	0.053683	0.13075	0.10363	0.060571	0	0.055747	0.062059	0
gi|112491419	P12955	PEPD	Xaa-Pro dipeptidase (X-Pro dipeptidase) (EC 3.4.13.9) (Imidodipeptidase) (Peptidase D) (Proline dipeptidase) (Prolidase)	55 kDa	0	3	1	1	0	1	0	1	1	1	0	2	0	3	1	1	0	1	0	1	1	1	0	2	0	0.083	0.0202	0.0202	0	0.0324	0	0.0202	0.0202	0.0324	0	0.0769	0	0.098459	0.035798	0.028373	0	0.023186	0	0.035752	0.028269
gi|119588486	D3DR22	HSD17B12	Hydroxysteroid (17-beta) dehydrogenase 12, isoform CRA_a	39 kDa	0	2	0	1	0	1	0	1	0	1	1	2	0	2	0	1	0	1	0	1	0	1	1	2	0	0.0852	0	0.0426	0	0.0426	0	0.0426	0	0.0426	0.0426	0.0852	0	0.091373	0	0.040204	0	0.032854	0	0.050661	0
gi|119612654	P18077	RPL35A	60 S Ribosomal protein L35a, isoform CRA_a	16 kDa	0	0	2	0	0	2	0	0	0	0	1	1	0	0	2	0	0	2	0	0	0	0	1	1	0	0	0.11	0	0	0.144	0	0	0	0	0.0616	0.0616	0	0	0.27631	0	0	0.17896	0	0	0
gi|119610301	Q5JSL3	DOCK11	Dedicator of cytokinesis protein 11 (Activated Cdc42-associated guanine nucleotide exchange factor) (ACG) (Zizimin-2)	238 kDa	2	3	2	1	1	0	0	1	0	0	0	1	2	3	2	1	1	0	0	1	0	0	0	1	0.0183	0.0241	0.0082	0.0082	0.0082	0	0	0.0082	0	0	0	0.0082	0.016107	0.021412	0.016411	0.0064592	0.007944	0	0	0.0081392	0
gi|119627638	O75844	ZMPSTE24	CAAX prenyl protease 1 homolog (EC 3.4.24.84) (Farnesylated proteins-converting enzyme 1) (FACE-1) (Prenyl protein-specific endoprotease 1) (Zinc metalloproteinase Ste24 homolog)	55 kDa	0	2	1	1	0	2	0	0	1	1	0	2	0	2	1	1	0	2	0	0	1	1	0	2	0	0.0568	0.0232	0.0337	0	0.0568	0	0	0.0337	0.0337	0	0.0568	0	0.063575	0.035725	0.028314	0	0.047662	0	0	0.028211
gi|108796056	P10155	TROVE2	60 kDa SS-A/Ro ribonucleoprotein (60 kDa Ro protein) (60 kDa ribonucleoprotein Ro) (RoRNP) (Ro 60 kDa autoantigen) (Sjoegren syndrome antigen A2) (Sjoegren syndrome type A antigen) (SS-A) (TROVE domain family member 2)	59 kDa	0	1	0	1	0	2	0	1	1	3	0	2	0	1	0	1	0	2	0	1	1	3	0	2	0	0.0248	0	0.0248	0	0.0457	0	0.0248	0.0248	0.101	0	0.0476	0	0.028466	0	0.026115	0	0.04386	0	0.032907	0.02602
gi|119609543	A0A024R8P8	RPL38	Ribosomal protein L38, isoform CRA_a	8 kDa	0	1	1	0	1	0	0	1	0	2	0	2	0	1	1	0	1	0	0	1	0	2	0	2	0	0.171	0.171	0	0.171	0	0	0.171	0	0.314	0	0.314	0	0.21947	0.25404	0	0.24763	0	0	0.25371	0
gi|11321441	A0A024R904	CACYBP	Calcyclin binding protein, isoform CRA_a	26 kDa	0	1	0	0	0	0	0	2	3	0	0	0	0	1	0	0	0	0	0	2	3	0	0	0	0	0.105	0	0	0	0	0	0.145	0.158	0	0	0	0	0.065348	0	0	0	0	0	0.16067	0.20288
gi|578833819	Q9UBE0	SAE1	SUMO1 activating enzyme subunit 1 isoform X1	41 kDa	0	0	0	2	0	1	1	0	1	3	1	0	0	0	0	2	0	1	1	0	1	3	1	0	0	0	0	0.114	0	0.0529	0.0317	0	0.0317	0.146	0.0529	0	0	0	0	0.078581	0	0.030874	0.042765	0	0.037643
gi|119610151	P49327	FASN	Fatty acid synthase	273 kDa	0	0	0	1	0	1	0	2	1	1	0	2	0	0	0	1	0	1	0	2	1	1	0	2	0	0	0	0.0104	0	0.0104	0	0.0159	0.0104	0.0104	0	0.0195	0	0	0	0.0056122	0	0.0045862	0	0.014228	0.0055917
gi|119588504	Q9BZZ5	API5	Apoptosis inhibitor 5 (API-5) (Antiapoptosis clone 11 protein) (AAC-11) (Cell migration-inducing gene 8 protein) (Fibroblast growth factor 2-interacting factor) (FIF) (Protein XAGL)	57 kDa	0	1	0	1	0	1	0	0	0	1	1	2	0	1	0	1	0	1	0	0	0	1	1	3	0	0.0357	0	0.0357	0	0.0357	0	0	0	0.0357	0.0357	0.0714	0	0.029763	0	0.027305	0	0.022313	0	0	0
gi|119622231	P62899	RPL31	60S ribosomal protein L31 (Large ribosomal subunit protein eL31)	14 kDa	1	1	1	0	0	1	1	0	2	1	1	1	1	1	1	0	0	1	1	0	2	1	1	1	0.072	0.072	0.072	0	0	0.072	0.08	0	0.184	0.112	0.072	0.072	0.13752	0.12105	0.14012	0	0	0.090749	0.1257	0	0.24728
gi|119595580	O94906	PRPF6	Pre-mRNA-processing factor 6 (Androgen receptor N-terminal domain-transactivating protein 1) (ANT-1) (PRP6 homolog) (U5 snRNP-associated 102 kDa protein) (U5-102 kDa protein)	107 kDa	1	2	2	1	0	0	0	1	0	2	1	1	1	2	2	1	0	0	0	1	0	2	1	1	0.0106	0.0255	0.0266	0.0106	0	0	0	0.0106	0	0.0255	0.0106	0.0106	0.01784	0.031884	0.036906	0.014406	0	0	0	0.018153	0
gi|119578774	Q9Y3P8	SIT1	Signaling threshold-regulating transmembrane adapter 1 (SHP2-interacting transmembrane adapter protein) (Suppression-inducing transmembrane adapter 1) (gp30/40)	21 kDa	2	0	1	1	2	1	1	0	1	1	0	0	2	0	1	1	2	1	1	0	1	1	0	0	0.163	0	0.0561	0.0969	0.153	0.0969	0.0561	0	0.0561	0.0969	0	0	0.20026	0	0.09453	0.074922	0.19889	0.061225	0.084806	0	0.074648
gi|119604500	N/A	N/A	hCG2033729, isoform CRA_c	93 kDa	0	1	1	1	0	1	0	0	3	2	2	1	0	1	1	1	0	1	0	0	3	2	2	1	0	0.0147	0.0147	0.0147	0	0.0238	0	0	0.0735	0.0498	0.0385	0.0147	0	0.017998	0.020832	0.016511	0	0.013493	0	0	0.051096
gi|116242482	Q9UN86	G3BP2	Ras GTPase-activating protein-binding protein 2 (G3BP-2) (GAP SH3 domain-binding protein 2)	54 kDa	0	1	0	1	0	0	1	2	2	1	1	1	0	1	0	1	0	0	1	2	2	1	1	1	0	0.027	0	0.027	0	0	0.027	0.0622	0.0622	0.027	0.0353	0.027	0	0.031248	0	0.028668	0	0	0.03245	0.074438	0.058858
gi|109452587	Q52LJ0	FAM98B	Protein FAM98B	46 kDa	0	1	1	1	0	0	1	0	2	1	1	1	0	1	1	1	0	0	1	0	2	1	1	1	0	0.0277	0.0277	0.0277	0	0	0.03	0	0.0739	0.0277	0.0277	0.0277	0	0.037206	0.043066	0.034133	0	0	0.038636	0	0.070472
gi|116241326	Q7L014	DDX46	Probable ATP-dependent RNA helicase DDX46 (EC 3.6.4.13) (DEAD box protein 46) (PRP5 homolog)	117 kDa	0	1	0	1	1	1	0	2	1	1	1	0	0	1	0	1	1	1	0	2	1	1	1	0	0	0.0097	0	0.0097	0.0126	0.0097	0	0.0213	0.0097	0.0097	0.0097	0	0	0.014298	0	0.013117	0.016132	0.010719	0	0.033516	0.013069
gi|119591884	A0A024R4G1	LRRC47	Leucine rich repeat containing 47, isoform CRA_a	63 kDa	1	2	0	1	0	1	0	0	1	1	0	2	1	2	0	1	0	1	0	0	1	1	0	2	0.0309	0.0566	0	0.0257	0	0.0257	0	0	0.0257	0.0257	0	0.0566	0.030222	0.054576	0	0.024405	0	0.019943	0	0	0.024315
gi|119622823	P17427	AP2A2	Adaptor-related protein complex 2, alpha 2 subunit, isoform CRA_c	95 kDa	0	1	0	1	0	1	0	1	0	1	2	2	0	1	0	1	0	1	0	1	0	1	2	2	0	0.0209	0	0.0209	0	0.0209	0	0.0209	0	0.0209	0.051	0.0475	0	0.017618	0	0.016163	0	0.013208	0	0.020367	0
gi|119580854	Q6FHM6	NHP2L1	NHP2 non-histone chromosome protein 2-like 1 (S. cerevisiae) (NHP2 non-histone chromosome protein 2-like 1 (S. cerevisiae), isoform CRA_a) (NHP2L1 protein) (cDNA, FLJ92061, Homo sapiens NHP2 non-histone chromosome protein 2-like 1 (S.cerevisiae) (NHP2L1), mRNA)	14 kDa	0	1	2	1	0	1	0	0	0	1	1	1	0	1	2	1	0	1	0	0	0	1	1	1	0	0.0938	0.188	0.0938	0	0.0938	0	0	0	0.0938	0.0938	0.0938	0	0.12302	0.31879	0.11286	0	0.09223	0	0	0
gi|119588389	Q07960	ARHGAP1	Rho GTPase-activating protein 1 (CDC42 GTPase-activating protein) (GTPase-activating protein rhoGAP) (Rho-related small GTPase protein activator) (Rho-type GTPase-activating protein 1) (p50-RhoGAP)	50 kDa	0	0	0	1	0	1	0	1	2	1	1	1	0	0	0	1	0	1	0	1	2	1	1	1	0	0	0	0.041	0	0.041	0	0.041	0.0774	0.041	0.041	0.041	0	0	0	0.03078	0	0.025153	0	0.038786	0.063332
gi|119627889	P54819	AK2	Adenylate kinase 2, mitochondrial (AK 2) (EC 2.7.4.3) (ATP-AMP transphosphorylase 2) (ATP:AMP phosphotransferase) (Adenylate monophosphate kinase) [Cleaved into: Adenylate kinase 2, mitochondrial, N-terminally processed]	26 kDa	0	0	0	1	0	1	0	0	2	1	1	1	0	0	0	1	0	1	0	0	2	1	1	1	0	0	0	0.056	0	0.108	0	0	0.164	0.108	0.108	0.108	0	0	0	0.061283	0	0.050079	0	0	0.13003
gi|119614931	Q14258	TRIM25	Tripartite motif-containing 25, isoform CRA_b (E3 ubiquitin/ISG15 ligase TRIM25)	71 kDa	0	2	0	1	0	1	0	0	0	2	2	2	0	2	0	1	0	1	0	0	0	2	2	2	0	0.0444	0	0.0286	0	0.0286	0	0	0	0.0444	0.0444	0.0444	0	0.048579	0	0.021782	0	0.0178	0	0	0
gi|119623114	P60891	PRPS1	Ribose-phosphate pyrophosphokinase 1 (EC 2.7.6.1) (PPRibP) (Phosphoribosyl pyrophosphate synthase I) (PRS-I)	35 kDa	0	0	2	1	0	0	0	0	1	1	2	0	0	0	2	1	0	0	0	0	1	1	2	0	0	0	0.0786	0.0377	0	0	0	0	0.0503	0.0377	0.0849	0	0	0	0.11833	0.044773	0	0	0	0	0.044609
gi|110590432	P43490	NAMPT	Nicotinamide phosphoribosyltransferase (NAmPRTase) (Nampt) (EC 2.4.2.12) (Pre-B-cell colony-enhancing factor 1) (Pre-B cell-enhancing factor) (Visfatin)	56 kDa	0	0	0	0	0	0	1	1	5	1	0	1	0	0	0	0	0	0	1	1	6	1	0	1	0	0	0	0	0	0	0.0428	0.0305	0.2	0.0591	0	0.0591	0	0	0	0	0	0	0.031596	0.035173	0.19352
gi|10947135	Q2L6I2	ABCF1	ABC50 protein (ATP-binding cassette, sub-family F (GCN20), member 1) (ATP-binding cassette, sub-family F (GCN20), member 1, isoform CRA_a)	92 kDa	3	1	0	0	0	0	0	4	0	0	0	1	3	1	0	0	0	0	0	4	0	0	0	1	0.0446	0.0124	0	0	0	0	0	0.0818	0	0	0	0.0124	0.064793	0.018349	0	0	0	0	0	0.089489	0
gi|10433917	Q96AQ6	PBXIP1	Pre-B-cell leukemia transcription factor-interacting protein 1 (Hematopoietic PBX-interacting protein)	78 kDa	0	2	2	1	0	1	0	1	1	1	1	1	0	2	2	1	0	1	0	1	1	1	1	1	0	0.0413	0.0413	0.0228	0	0.0228	0	0.0228	0.0228	0.0228	0.0228	0.0228	0	0.044221	0.051186	0.019867	0	0.016235	0	0.025034	0.019794
gi|119632119	N/A	N/A	hCG38986, isoform CRA_b	27 kDa	1	1	0	2	1	1	0	1	0	1	1	1	1	1	0	2	1	1	0	1	0	1	1	1	0.147	0.151	0	0.135	0.0694	0.122	0	0.11	0	0.0816	0.0694	0.0694	0.34249	0.30146	0	0.27656	0.15057	0.1594	0	0.34849	0
gi|116496745	A0A024R7N1	GMIP	GEM interacting protein, isoform CRA_b	107 kDa	0	1	0	1	0	1	1	1	2	0	1	1	0	1	0	1	0	1	1	1	2	0	1	1	0	0.0134	0	0.032	0	0.0134	0.0186	0.0134	0.032	0	0.0134	0.0134	0	0.015735	0	0.014436	0	0.011797	0.01634	0.018191	0.029206
gi|119593776	A0A024R4X7	hCG_1989366	HCG1989366, isoform CRA_a	50 kDa	0	1	1	1	0	1	0	1	2	1	1	0	0	1	1	1	0	1	0	1	2	1	1	0	0	0.0641	0.0321	0.0641	0	0.0641	0	0.0641	0.0962	0.0641	0.0641	0	0	0.033777	0.039097	0.030988	0	0.025322	0	0.039047	0.063772
gi|122937227	O15042	U2SURP	U2 snRNP-associated SURP motif-containing protein (140 kDa Ser/Arg-rich domain protein) (U2-associated protein SR140)	118 kDa	0	1	0	1	0	1	0	0	2	2	1	1	0	1	0	1	0	1	0	0	2	2	1	2	0	0.0146	0	0.0146	0	0.0146	0	0	0.034	0.034	0.0146	0.0146	0	0.01419	0	0.013018	0	0.010638	0	0	0.026298
gi|228758	P30483	HLA-B	HLA class I histocompatibility antigen, B-45 alpha chain	40 kDa	0	0	0	0	0	1	1	0	2	0	0	0	0	0	0	0	0	1	1	0	2	0	0	0	0	0	0	0	0	0.318	0.315	0	0.425	0	0	0	0	0	0	0	0	0.33659	0.54782	0	0.73469
gi|119574868	A0A024QZN2	hCG_2024613	HCG2024613, isoform CRA_a	30 kDa	1	2	1	1	0	1	0	0	0	1	0	2	1	2	1	1	0	2	0	0	0	1	0	2	0.0769	0.119	0.0769	0.0769	0	0.0769	0	0	0	0.0769	0	0.119	0.06493	0.12064	0.066155	0.052432	0	0.090445	0	0	0
gi|119580406	A0A024R1K7	YWHAH	Tyrosine 3-monooxygenase/tryptophan 5-monooxygenase activation protein, eta polypeptide, isoform CRA_b	28 kDa	0	0	2	2	0	2	0	0	2	0	0	2	0	0	2	2	0	2	0	0	2	0	0	2	0	0	0.24	0.22	0	0.22	0.134	0	0.24	0	0	0.207	0	0	0.70257	0.35155	0	0.28728	0.29974	0	0.44685
gi|119598663	Q04637	EIF4G1	Eukaryotic translation initiation factor 4 gamma 1 (eIF-4-gamma 1) (eIF-4G 1) (eIF-4G1) (p220)	155 kDa	0	1	0	0	0	1	0	0	2	2	0	2	0	1	0	0	0	1	0	0	2	2	0	2	0	0.0142	0	0	0	0.0142	0	0	0.0192	0.0306	0	0.0242	0	0.010818	0	0	0	0.0081101	0	0	0.019984
gi|119577600	A0A0S2Z5B3	ETHE1	Ethylmalonic encephalopathy 1 isoform 1 (Ethylmalonic encephalopathy 1, isoform CRA_b) (Fragment)	28 kDa	0	0	2	2	0	0	0	0	2	2	0	0	0	0	2	2	0	0	0	0	2	2	0	0	0	0	0.114	0.134	0	0	0	0	0.122	0.114	0	0	0	0	0.15048	0.11927	0	0	0	0	0.11883
gi|119616762	Q9Y3F4	STRAP	Serine-threonine kinase receptor-associated protein	38 kDa	0	0	0	1	0	0	3	2	3	0	0	0	0	0	0	1	0	0	3	2	3	0	0	0	0	0	0	0.0429	0	0	0.117	0.0943	0.14	0	0	0	0	0	0	0.040559	0	0	0.14988	0.1066	0.13193
gi|119620090	Q14203	DCTN1	Dynactin subunit 1 (150 kDa dynein-associated polypeptide) (DAP-150) (DP-150) (p135) (p150-glued)	127 kDa	1	1	0	1	1	1	1	0	2	2	1	0	1	1	0	1	1	1	1	0	2	2	1	0	0.0105	0.0105	0	0.0105	0.0219	0.0105	0.0105	0	0.0325	0.0325	0.0219	0	0.015041	0.013239	0	0.012146	0.014938	0.0099255	0.013748	0	0.024514
gi|119623269	P55795	HNRNPH2	Heterogeneous nuclear ribonucleoprotein H2 (hnRNP H2) (FTP-3) (Heterogeneous nuclear ribonucleoprotein H') (hnRNP H') [Cleaved into: Heterogeneous nuclear ribonucleoprotein H2, N-terminally processed]	49 kDa	1	1	0	0	1	1	0	1	2	1	1	0	1	2	0	0	1	1	0	1	3	1	1	0	0.143	0.111	0	0	0.143	0.111	0	0.134	0.18	0.111	0.134	0	0.22268	0.19601	0	0	0.22116	0.11365	0	0.28135	0.26864
gi|115387094	P21912	SDHB	Succinate dehydrogenase [ubiquinone] iron-sulfur subunit, mitochondrial (EC 1.3.5.1) (Iron-sulfur subunit of complex II) (Ip)	32 kDa	3	0	1	1	1	0	0	0	1	0	0	0	3	0	1	1	1	0	0	0	1	0	0	0	0.0929	0	0.0357	0.025	0.0357	0	0	0	0.0357	0	0	0	0.20349	0	0.062362	0.049426	0.060788	0	0	0	0.049246
gi|119587578	P10515	DLAT	Dihydrolipoyllysine-residue acetyltransferase component of pyruvate dehydrogenase complex, mitochondrial	69 kDa	0	0	0	0	1	0	1	2	2	1	1	1	0	0	0	0	1	0	1	2	2	1	1	1	0	0	0	0	0.0232	0	0.0232	0.0448	0.0572	0.0232	0.0232	0.0232	0	0	0	0	0.027574	0	0.025378	0.057842	0.045735
gi|119629382	O00410	IPO5	Importin-5 (RAN binding protein 5, isoform CRA_a)	126 kDa	0	1	0	1	0	1	0	0	1	2	1	2	0	1	0	1	0	1	0	0	1	2	1	2	0	0.0179	0	0.0179	0	0.0179	0	0	0.0179	0.0359	0.0179	0.0359	0	0.013369	0	0.012265	0	0.010023	0	0	0.01222
gi|119576200	P05771	PRKCB	Protein kinase C beta type (PKC-B) (PKC-beta) (EC 2.7.11.13)	77 kDa	0	1	1	0	0	2	1	1	0	0	1	1	0	1	1	0	0	2	1	1	0	0	1	1	0	0.0179	0.0134	0	0	0.0387	0.0134	0.0134	0	0	0.0134	0.0134	0	0.021908	0.025359	0	0	0.033547	0.02275	0.025326	0
gi|119622705	P09661	SNRPA1	U2 small nuclear ribonucleoprotein A' (U2 snRNP A')	28 kDa	0	1	1	1	1	0	0	0	0	1	1	2	0	1	1	1	1	0	0	0	0	1	1	2	0	0.0549	0.0549	0.0549	0.0549	0	0	0	0	0.0549	0.0549	0.122	0	0.060123	0.069593	0.055158	0.067837	0	0	0	0
gi|119593148	P50402	EMD	Emerin (Emery-Dreifuss muscular dystrophy), isoform CRA_a	29 kDa	1	0	2	0	0	2	2	0	1	0	0	1	1	0	2	0	0	2	2	0	1	0	0	1	0.0315	0	0.0827	0	0	0.0787	0.0787	0	0.0472	0	0	0.0591	0.066967	0	0.14426	0	0	0.093435	0.12942	0	0.053879
gi|1172226	P11216	PYGB	Glycogen phosphorylase, brain form (EC 2.4.1.1)	97 kDa	0	1	0	2	0	2	0	0	2	1	0	1	0	1	0	2	0	2	0	0	2	1	0	1	0	0.019	0	0.0356	0	0.0403	0	0	0.0368	0.019	0	0.019	0	0.017393	0	0.032452	0	0.026519	0	0	0.032334
gi|118402586	Q04760	GLO1	Lactoylglutathione lyase (EC 4.4.1.5) (Aldoketomutase) (Glyoxalase I) (Glx I) (Ketone-aldehyde mutase) (Methylglyoxalase) (S-D-lactoylglutathione methylglyoxal lyase)	21 kDa	0	0	0	1	0	1	0	0	1	1	1	2	0	0	0	1	0	1	0	0	1	1	1	2	0	0	0	0.109	0	0.109	0	0	0.109	0.109	0.109	0.147	0	0	0	0.076162	0	0.062238	0	0	0.075883
gi|113017	P11310	ACADM	Medium-chain specific acyl-CoA dehydrogenase, mitochondrial (MCAD) (EC 1.3.8.7)	47 kDa	0	1	0	1	1	0	0	1	0	2	2	0	0	1	0	1	1	0	0	1	0	2	2	0	0	0.0214	0	0.0214	0.0309	0	0	0.0214	0	0.0523	0.0523	0	0	0.036395	0	0.033389	0.041064	0	0	0.042073	0
gi|119579231	Q8NF50	DOCK8	Dedicator of cytokinesis protein 8	239 kDa	1	1	0	0	0	0	1	2	0	0	0	2	1	1	0	0	0	0	1	2	0	0	0	2	0.00905	0.00905	0	0	0	0	0.00858	0.0176	0	0	0	0.0186	0.007969	0.0070144	0	0	0	0	0.007284	0.016328	0
gi|119577850	Q15758	SLC1A5	Neutral amino acid transporter B(0) (ATB(0)) (Baboon M7 virus receptor) (RD114/simian type D retrovirus receptor) (Sodium-dependent neutral amino acid transporter type 2) (Solute carrier family 1 member 5)	57 kDa	0	0	0	0	0	0	0	4	1	0	1	0	0	0	0	0	0	0	0	4	1	0	1	0	0	0	0	0	0	0	0	0.104	0.037	0	0.0222	0	0	0	0	0	0	0	0	0.15034	0.027259
gi|37654352	Q6TXQ4		H3L-like histone (Fragment)	12 kDa	0	0	0	0	0	1	0	0	0	0	1	2	0	0	0	0	0	1	0	0	0	0	1	3	0	0	0	0	0	0.477	0	0	0	0	0.364	0.458	0	0	0	0	0	0.65879	0	0	0
gi|1049080	A0A024R6D8	SFRS5	Splicing factor, arginine/serine-rich 5, isoform CRA_a	31 kDa	1	1	1	0	1	0	1	1	2	0	1	0	1	1	1	0	1	0	1	1	2	0	1	0	0.0882	0.118	0.0882	0.0331	0.0882	0	0.0882	0.118	0.14	0	0.0882	0	0.13078	0.11511	0.13325	0.050145	0.12988	0	0.11954	0.13308	0.10522
gi|119618581	P49023	PXN	Paxillin	66 kDa	0	1	0	2	0	2	2	0	1	2	1	0	0	1	0	2	0	2	2	0	1	2	1	0	0	0.0281	0	0.0579	0	0.0579	0.0579	0	0.0298	0.0579	0.0281	0	0	0.025474	0	0.047895	0	0.039139	0.054214	0	0.023285
gi|119621017	P27708	CAD	CAD protein [Includes: Glutamine-dependent carbamoyl-phosphate synthase (EC 6.3.5.5); Aspartate carbamoyltransferase (EC 2.1.3.2); Dihydroorotase (EC 3.5.2.3)]	243 kDa	0	0	0	1	0	1	1	1	2	1	1	0	0	0	0	1	0	1	1	1	2	1	1	0	0	0	0	0.00584	0	0.00584	0.00584	0.00584	0.0126	0.00584	0.00584	0	0	0	0	0.0063171	0	0.0051622	0.0071504	0.0079601	0.012672
gi|119614194	Q549U1	HSU53209	Putative MAPK activating protein (Transformer-2 alpha, isoform CRA_a) (Uncharacterized protein HSU53209) (cDNA, FLJ95674, Homo sapiens transformer-2 alpha (htra-2 alpha) (HSU53209), mRNA)	33 kDa	0	1	0	1	1	0	1	1	2	1	1	0	0	1	0	1	1	0	1	1	2	1	1	0	0	0.0496	0	0.0496	0.0496	0	0.0496	0.0496	0.0816	0.0319	0.0496	0	0	0.052192	0	0.047882	0.058889	0	0.054199	0.060336	0.10025
gi|119626964	P36871	PGM1	Phosphoglucomutase-1 (PGM 1) (EC 5.4.2.2) (Glucose phosphomutase 1)	61 kDa	0	2	1	0	0	1	0	2	1	2	0	0	0	2	1	0	0	1	0	2	1	2	0	0	0	0.0445	0.0214	0	0	0.0267	0	0.048	0.0267	0.0819	0	0	0	0.056419	0.031805	0	0	0.020599	0	0.065222	0.025116
gi|113600	P14550	AKR1A1	Alcohol dehydrogenase [NADP(+)] (EC 1.1.1.2) (Aldehyde reductase) (Aldo-keto reductase family 1 member A1)	37 kDa	0	1	0	1	0	1	0	0	2	1	1	1	0	1	0	1	0	1	0	0	2	1	1	1	0	0.0677	0	0.0985	0	0.0677	0	0	0.145	0.0677	0.0677	0.0677	0	0.046537	0	0.089243	0	0.034889	0	0	0.13948
gi|119605420	Q12907	LMAN2	Vesicular integral-membrane protein VIP36 (Glycoprotein GP36b) (Lectin mannose-binding 2) (Vesicular integral-membrane protein 36) (VIP36)	40 kDa	1	0	1	1	0	1	0	2	0	2	0	0	1	0	1	1	0	1	0	2	0	2	0	0	0.0337	0	0.0253	0.0253	0	0.0253	0	0.0843	0	0.0843	0	0	0.047969	0	0.048874	0.038736	0	0.031654	0	0.10162	0
gi|119588298	Q9Y6C9	MTCH2	Mitochondrial carrier homolog 2 (Met-induced mitochondrial protein)	33 kDa	0	1	1	0	0	0	0	1	1	1	0	2	0	1	1	0	0	0	0	1	1	1	0	2	0	0.0693	0.0693	0	0	0	0	0.0693	0.0462	0.0462	0	0.116	0	0.051127	0.059181	0	0	0	0	0.059104	0.046734
gi|119583268	Q5T9C2	FAM120A	Family with sequence similarity 120 A (chromosome 9 open reading frame 10)	122 kDa	2	3	0	1	0	0	1	0	0	0	2	0	2	3	0	1	0	0	1	0	0	0	2	0	0.0313	0.0483	0	0.0152	0	0	0.0152	0	0	0	0.0358	0	0.031685	0.042395	0	0.012624	0	0	0.01429	0	0
gi|119585828	Q15008	PSMD6	26S proteasome non-ATPase regulatory subunit 6 (26S proteasome regulatory subunit RPN7) (26S proteasome regulatory subunit S10) (Breast cancer-associated protein SGA-113M) (Phosphonoformate immuno-associated protein 4) (Proteasome regulatory particle subunit p44S10) (p42A)	46 kDa	0	0	1	1	0	0	0	1	3	0	1	0	0	0	1	1	0	0	0	1	3	0	1	0	0	0	0.0386	0.0386	0	0	0	0.0386	0.113	0	0.0386	0	0	0	0.043066	0.034133	0	0	0	0.043011	0.10957
gi|119568664	P06241	FYN	Tyrosine-protein kinase Fyn (EC 2.7.10.2) (Proto-oncogene Syn) (Proto-oncogene c-Fyn) (Src-like kinase) (SLK) (p59-Fyn)	60 kDa	0	1	0	0	0	0	0	2	2	0	0	1	0	1	0	0	0	0	0	2	2	0	0	1	0	0.03	0	0	0.015	0.015	0	0.0655	0.0768	0	0	0.0562	0	0.028093	0	0	0.031698	0.021062	0	0.10284	0.081313
gi|119619917	P31153	MAT2A	S-adenosylmethionine synthase isoform type-2	44 kDa	0	0	0	0	0	0	1	2	2	0	1	0	0	0	0	0	0	0	1	2	2	0	1	0	0	0	0	0	0	0	0.038	0.0911	0.0608	0	0.038	0	0	0	0	0	0	0	0.040334	0.093185	0.073681
gi|116241325	Q96C86	DCPS	m7GpppX diphosphatase (EC 3.6.1.59) (DCS-1) (Decapping scavenger enzyme) (Hint-related 7meGMP-directed hydrolase) (Histidine triad nucleotide-binding protein 5) (Histidine triad protein member 5) (HINT-5) (Scavenger mRNA-decapping enzyme DcpS)	39 kDa	1	1	1	1	0	2	0	0	1	1	1	1	1	1	1	1	0	2	0	0	1	1	1	1	0.0564	0.0564	0.0564	0.0564	0	0.0861	0	0	0.0564	0.0564	0.0564	0.0564	0.049933	0.043951	0.050875	0.040322	0	0.068711	0	0	0.040175
gi|116241354	P30042	C21orf33	ES1 protein homolog, mitochondrial (Protein GT335) (Protein KNP-I)	28 kDa	1	1	2	1	1	0	0	1	1	0	1	0	1	1	2	1	1	0	0	1	1	0	1	0	0.0933	0.0933	0.131	0.0933	0.0933	0	0	0.0933	0.0933	0	0.0933	0	0.068856	0.060607	0.14856	0.055602	0.068384	0	0	0.070064	0.055399
gi|109658676	O94979	SEC31A	Protein transport protein Sec31A (ABP125) (ABP130) (SEC31-like protein 1) (SEC31-related protein A) (Web1-like protein)	132 kDa	1	1	1	0	1	2	0	1	1	0	0	1	1	1	1	0	1	2	0	1	1	0	0	1	0.00581	0.0108	0.00581	0	0.0108	0.0166	0	0.0299	0.0108	0	0	0.0108	0.014492	0.012756	0.014765	0	0.014393	0.019363	0	0.014746	0.01166
gi|119582245	O14776	TCERG1	Transcription elongation regulator 1 (TATA box-binding protein-associated factor 2S) (Transcription factor CA150)	124 kDa	2	2	0	1	1	1	0	0	0	0	1	1	2	2	0	1	1	1	0	0	0	0	1	1	0.0319	0.0319	0	0.0209	0.0209	0.0209	0	0	0	0	0.0209	0.0109	0.031164	0.027431	0	0.01242	0.015275	0.010149	0	0	0
gi|10433990	Q96T37	RBM15	Putative RNA-binding protein 15 (One-twenty two protein 1) (RNA-binding motif protein 15)	101 kDa	0	1	0	1	0	1	0	1	0	1	2	1	0	1	0	1	0	1	0	1	0	1	2	1	0	0.0184	0	0.0184	0	0.0184	0	0.0184	0	0.0184	0.0378	0.0184	0	0.016605	0	0.015234	0	0.012449	0	0.019196	0
gi|119585350	N/A	N/A	hCG2002013, isoform CRA_a	64 kDa	1	1	0	0	0	1	1	0	2	0	1	1	1	1	0	0	0	1	1	0	2	0	1	1	0.0205	0.0205	0	0	0	0.0205	0.0205	0	0.0394	0	0.0205	0.0205	0.030168	0.026554	0	0	0	0.019908	0.027575	0	0.049795
gi|119584761	Q02880	TOP2B	DNA topoisomerase 2-beta (Topoisomerase (DNA) II beta 180kDa), isoform CRA_a	183 kDa	0	2	1	2	0	0	0	1	0	1	0	1	0	2	1	2	0	0	0	1	0	1	0	1	0	0.0241	0.0142	0.0234	0	0	0	0.0142	0	0.00987	0	0.00987	0	0.018498	0.010611	0.01697	0	0	0	0.010598	0
gi|11321583	E5KS60	SUCLA2	Succinate--CoA ligase [ADP-forming] subunit beta, mitochondrial (EC 6.2.1.5) (ATP-specific succinyl-CoA synthetase subunit beta) (A-SCS) (Succinyl-CoA synthetase beta-A chain) (SCS-betaA)	50 kDa	0	1	0	2	0	0	2	1	0	0	2	1	0	1	0	2	0	0	2	1	0	0	2	1	0	0.0216	0	0.0475	0	0	0.0475	0.0259	0	0	0.0475	0.0259	0	0.033626	0	0.063711	0	0	0.072115	0.038872	0
gi|119595127	A0A024R5F4	CPT1A	Carnitine palmitoyltransferase 1A (Liver), isoform CRA_a	88 kDa	1	2	0	0	0	1	0	0	1	1	0	1	1	2	0	0	0	1	0	0	1	1	0	1	0.0181	0.0375	0	0	0	0.0181	0	0	0.0181	0.0181	0	0.0181	0.021612	0.038748	0	0	0	0.014261	0	0	0.017388
gi|117553580	O14617	AP3D1	AP-3 complex subunit delta-1 (AP-3 complex subunit delta) (Adaptor-related protein complex 3 subunit delta-1) (Delta-adaptin)	130 kDa	0	2	0	1	0	1	0	1	1	1	0	0	0	2	0	1	0	2	0	1	1	2	0	0	0	0.0286	0	0.0191	0	0.0191	0	0.0191	0.00954	0.0191	0	0	0	0.026097	0	0.011823	0	0.019565	0	0.014898	0.01178
gi|14250587	P22061	PCMT1	Protein-L-isoaspartate(D-aspartate) O-methyltransferase (PIMT) (EC 2.1.1.77) (L-isoaspartyl protein carboxyl methyltransferase) (Protein L-isoaspartyl/D-aspartyl methyltransferase) (Protein-beta-aspartate methyltransferase)	25 kDa	1	0	0	0	0	2	0	0	1	1	0	2	1	0	0	0	0	2	0	0	1	1	0	2	0.0485	0	0	0	0	0.0881	0	0	0.0485	0.0396	0	0.123	0.07905	0	0	0	0	0.11137	0	0	0.063601
gi|119581221	P51692	STAT5B	Signal transducer and activator of transcription 5B	90 kDa	0	1	1	2	0	0	0	0	0	0	0	0	0	1	1	2	0	0	0	0	0	0	0	0	0	0.0623	0.0165	0.0788	0.0343	0.0229	0	0	0	0.0102	0	0	0	0.058208	0.021663	0.07251	0.042999	0.028571	0	0	0
gi|116241311	P53618	COPB1	Coatomer subunit beta (Beta-coat protein) (Beta-COP)	107 kDa	0	0	0	0	0	0	2	1	2	1	0	1	0	0	0	0	0	0	2	1	2	1	0	1	0	0	0	0	0	0	0.0336	0.0189	0.0409	0.0189	0	0.022	0	0	0	0	0	0	0.033039	0.018115	0.029082
gi|109148548	Q02083	NAAA	N-acylethanolamine-hydrolyzing acid amidase (EC 3.5.1.-) (Acid ceramidase-like protein) (N-acylsphingosine amidohydrolase-like) (ASAH-like protein) [Cleaved into: N-acylethanolamine-hydrolyzing acid amidase subunit alpha; N-acylethanolamine-hydrolyzing acid amidase subunit beta]	36 kDa	0	1	0	2	0	1	0	0	1	1	0	0	0	1	0	2	0	1	0	0	1	1	0	0	0	0.0557	0	0.108	0	0.0557	0	0	0.0557	0.0557	0	0	0	0.047269	0	0.090708	0	0.035437	0	0	0.043207
gi|119576058	Q13045	FLII	Protein flightless-1 homolog	145 kDa	0	0	0	1	0	1	0	1	0	0	1	4	0	0	0	1	0	1	0	1	0	0	1	4	0	0	0	0.00946	0	0.0126	0	0.00946	0	0	0.00946	0.0386	0	0	0	0.010629	0	0.0086855	0	0.013393	0
gi|10801345	Q9UBQ5	EIF3K	Eukaryotic translation initiation factor 3 subunit K (eIF3k) (Eukaryotic translation initiation factor 3 subunit 12) (Muscle-specific gene M9 protein) (PLAC-24) (eIF-3 p25) (eIF-3 p28)	25 kDa	0	0	0	0	0	0	0	0	2	2	0	1	0	0	0	0	0	0	0	0	2	2	0	1	0	0	0	0	0	0	0	0	0.124	0.124	0	0.0734	0	0	0	0	0	0	0	0	0.13317
gi|109156944	P13693	TPT1	Translationally-controlled tumor protein (TCTP) (Fortilin) (Histamine-releasing factor) (HRF) (p23)	20 kDa	0	0	0	1	0	0	0	0	3	0	1	0	0	0	0	1	0	0	0	0	4	0	1	0	0	0	0	0.0747	0	0	0	0	0.425	0	0.0805	0	0	0	0	0.079678	0	0	0	0	0.40721
gi|10435511	Q9NVZ3	NECAP2	Adaptin ear-binding coat-associated protein 2 (NECAP endocytosis-associated protein 2) (NECAP-2)	29 kDa	1	1	1	2	0	1	0	0	0	1	1	0	1	1	1	2	0	1	0	0	0	1	1	0	0.0989	0.0989	0.0513	0.15	0	0.0513	0	0	0	0.0989	0.0989	0	0.065933	0.058034	0.067176	0.11248	0	0.043508	0	0	0
gi|116242809	Q8WXH0	SYNE2	Nesprin-2 (KASH domain-containing protein 2) (KASH2) (Nuclear envelope spectrin repeat protein 2) (Nucleus and actin connecting element protein) (Protein NUANCE) (Synaptic nuclear envelope protein 2) (Syne-2)	796 kDa	0	1	0	0	1	1	0	1	0	1	0	2	0	1	0	0	1	1	0	1	0	1	0	2	0	0.00247	0	0	0.00218	0.00218	0	0.00218	0	0.00421	0	0.00639	0	0.0020967	0	0	0.0023658	0.0015719	0	0.0024239	0
gi|749197267	O60306	AQR	Intron-binding protein aquarius (Intron-binding protein of 160 kDa) (IBP160)	170 kDa	0	1	0	0	0	2	0	1	1	0	0	1	0	1	0	0	0	2	0	1	1	0	0	1	0	0.0129	0	0	0	0.0244	0	0.0129	0.0197	0	0	0.0197	0	0.0098658	0	0	0	0.014934	0	0.011405	0.009018
gi|10434779	Q8TAT6	NPLOC4	Nuclear protein localization protein 4 homolog (Protein NPL4)	59 kDa	0	1	0	1	0	2	0	0	2	1	0	1	0	1	0	1	0	2	0	0	2	1	0	1	0	0.0346	0	0.0346	0	0.0615	0	0	0.0615	0.0346	0	0.0346	0	0.028849	0	0.026466	0	0.044466	0	0	0.054215
gi|110227615	Q32P44	EML3	Echinoderm microtubule-associated protein-like 3 (EMAP-3)	95 kDa	0	1	1	2	1	0	0	1	1	0	0	0	0	1	1	2	1	0	0	1	1	0	0	0	0	0.0268	0.0179	0.0446	0.0179	0	0	0.0268	0.0268	0	0	0	0	0.017659	0.020441	0.032957	0.019925	0	0	0.020414	0.016142
gi|119571562	A0A024QZ63	hCG_27198	HCG27198, isoform CRA_c	231 kDa	0	2	0	1	1	0	0	0	0	1	0	3	0	2	0	1	1	0	0	0	0	1	0	3	0	0.0172	0	0.00981	0.00736	0	0	0	0	0.0049	0	0.0309	0	0.014576	0	0.0066397	0.008166	0	0	0	0
gi|119582503	Q86WV6	TMEM173	Stimulator of interferon genes protein (Transmembrane protein 173; Hypothetical protein LOC340061, isoform CRA_b, partial)	14 kDa	2	1	0	0	1	0	0	1	0	0	0	1	2	1	0	0	1	0	0	1	0	0	0	1	0.298	0.174	0	0	0.174	0	0	0.174	0	0	0	0.174	0.32461	0.12717	0	0	0.14349	0	0	0.14702	0
gi|119624136	O60888	CUTA	Protein CutA (Acetylcholinesterase-associated protein) (Brain acetylcholinesterase putative membrane anchor)	19 kDa	0	0	0	0	0	2	0	0	1	2	1	2	0	0	0	0	0	2	0	0	1	2	1	2	0	0	0	0	0	0.229	0	0	0.151	0.229	0.0782	0.229	0	0	0	0	0	0.14762	0	0	0.082727
gi|11034845	Q9NQG5	RPRD1B	Regulation of nuclear pre-mRNA domain-containing protein 1B (Cell cycle-related and expression-elevated protein in tumor)	37 kDa	0	0	2	1	1	0	0	0	0	1	0	2	0	0	2	1	1	0	0	0	0	1	0	2	0	0	0.0951	0.046	0.0491	0	0	0	0	0.046	0	0.0951	0	0	0.11152	0.042301	0.052025	0	0	0	0
gi|119609432	A0A0S2Z489	PSMD12	Proteasome (Prosome, macropain) 26S subunit, non-ATPase, 12, isoform CRA_a (Proteasome 26S subunit non-ATPase 12 isoform 1) (Fragment)	53 kDa	0	1	0	1	0	1	0	0	2	1	0	0	0	1	0	1	0	1	0	0	2	1	0	0	0	0.0285	0	0.0285	0	0.0285	0	0	0.0482	0.0285	0	0	0	0.03198	0	0.029339	0	0.023975	0	0	0.060277
gi|119597317	P30626	SRI	Sorcin	12 kDa	0	0	0	2	0	1	0	0	1	1	0	1	0	0	0	2	0	1	0	0	1	1	0	1	0	0	0	0.21	0	0.105	0	0	0.105	0.105	0	0.105	0	0	0	0.31158	0	0.11128	0	0	0.13568
gi|119589464	P15498	VAV1	Vav 1 oncogene, isoform CRA_b	98 kDa	0	1	0	0	0	2	0	0	1	1	0	1	0	1	0	0	0	2	0	0	1	1	0	1	0	0.0238	0	0	0	0.0309	0	0	0.0202	0.0238	0	0.0238	0	0.017175	0	0	0	0.02618	0	0	0.015699
gi|119568637	Q92769	HDAC2	Histone deacetylase 2 (HD2) (EC 3.5.1.98)	52 kDa	0	1	0	0	0	0	0	1	2	0	1	1	0	1	0	0	0	0	0	1	2	0	1	1	0	0.0371	0	0	0	0	0	0.0371	0.0633	0	0.0262	0.0371	0	0.032534	0	0	0	0	0	0.03761	0.061353
gi|111493936	P04040	CAT	Catalase (EC 1.11.1.6)	60 kDa	0	0	0	1	1	2	1	0	0	1	0	0	0	0	0	1	1	2	1	0	0	1	0	0	0	0	0	0.0247	0.0247	0.0455	0.0247	0	0	0.0247	0	0	0	0	0	0.025919	0.031877	0.043522	0.029338	0	0
gi|119593552	P32456	GBP2	Guanylate-binding protein 2 (EC 3.6.5.-) (GTP-binding protein 2) (GBP-2) (HuGBP-2) (Guanine nucleotide-binding protein 2) (Interferon-induced guanylate-binding protein 2)	67 kDa	0	0	0	0	0	0	0	1	2	1	0	2	0	0	0	0	0	0	0	1	2	1	0	2	0	0	0	0	0	0	0	0.0457	0.0964	0.044	0	0.0931	0	0	0	0	0	0	0	0.059424	0.098659
gi|1082585	N/A	N/A	Mitogen-activated protein kinase kinase (EC 2.7.1.-) 3 [similarity] - human	36 kDa	0	2	0	0	0	0	0	1	0	0	1	3	0	2	0	0	0	0	0	1	0	0	1	3	0	0.0881	0	0	0	0	0	0.044	0	0	0.044	0.145	0	0.098228	0	0	0	0	0	0.054302	0
gi|62089262	Q59EH3		Acid phosphatase 1 isoform c variant (Fragment)	19 kDa	0	0	0	0	0	2	0	0	2	1	0	0	0	0	0	0	0	2	0	0	2	1	0	0	0	0	0	0	0	0.127	0	0	0.127	0.0545	0	0	0	0	0	0	0	0.15155	0	0	0.18478
gi|118138209	O43665	RGS10	Regulator of G-protein signaling 10 (RGS10)	16 kDa	0	0	1	0	0	1	0	1	1	1	1	2	0	0	1	0	0	1	0	1	1	1	1	2	0	0	0.087	0	0	0.087	0	0.087	0.087	0.087	0.087	0.21	0	0	0.12242	0	0	0.079287	0	0.12226	0.09667
gi|119608866	Q15052	ARHGEF6	Rho guanine nucleotide exchange factor 6 (Alpha-Pix) (COOL-2) (PAK-interacting exchange factor alpha) (Rac/Cdc42 guanine nucleotide exchange factor 6)	88 kDa	0	0	0	1	1	1	0	0	2	1	1	0	0	0	0	1	1	1	0	0	2	1	1	0	0	0	0	0.0245	0.0258	0.0245	0	0	0.0374	0.0245	0.0129	0	0	0	0	0.017631	0.021684	0.014407	0	0	0.035788
gi|119603099	A0A024R6S1	DNAJA2	DnaJ (Hsp40) homolog, subfamily A, member 2, isoform CRA_a	46 kDa	0	1	0	0	0	1	0	1	2	2	0	1	0	1	0	0	0	1	0	1	2	2	0	1	0	0.0316	0	0	0	0.0364	0	0.0316	0.0704	0.0728	0	0.0364	0	0.037022	0	0	0	0.027755	0	0.042799	0.070113
gi|119609764	Q9UHB9	SRP68	Signal recognition particle subunit SRP68	66 kDa	0	1	0	1	0	1	0	1	0	2	0	1	0	1	0	1	0	1	0	1	0	2	0	1	0	0.0409	0	0.0409	0	0.0409	0	0.0409	0	0.0852	0	0.0409	0	0.025431	0	0.023331	0	0.019065	0	0.029399	0
gi|118572613	Q9UQ35	SRRM2	Serine/arginine repetitive matrix protein 2 (300 kDa nuclear matrix antigen) (Serine/arginine-rich splicing factor-related nuclear matrix protein of 300 kDa) (SR-related nuclear matrix protein of 300 kDa) (Ser/Arg-related nuclear matrix protein of 300 kDa) (Splicing coactivator subunit SRm300) (Tax-responsive enhancer element-binding protein 803) (TaxREB803)	300 kDa	0	1	0	0	0	1	2	0	1	0	1	0	0	1	0	0	0	1	2	0	1	0	1	0	0	0.00618	0	0	0	0.00618	0.0113	0	0.00509	0	0.00509	0	0	0.005581	0	0	0	0.0041841	0.011654	0	0.0051014
gi|119573326	Q8NCW5	NAXE	NAD(P)H-hydrate epimerase (Apoliprotein A-I-binding protein)	33 kDa	0	0	1	1	0	2	0	0	0	2	0	1	0	0	1	1	0	2	0	0	0	2	0	1	0	0	0.0397	0.0397	0	0.103	0	0	0	0.103	0	0.0397	0	0	0.059791	0.047388	0	0.081331	0	0	0
gi|119606707	Q96CV9	OPTN	Optineurin (E3-14.7K-interacting protein) (FIP-2) (Huntingtin yeast partner L) (Huntingtin-interacting protein 7) (HIP-7) (Huntingtin-interacting protein L) (NEMO-related protein) (Optic neuropathy-inducing protein) (Transcription factor IIIA-interacting protein) (TFIIIA-IntP)	65 kDa	0	0	0	1	1	2	0	1	0	1	0	0	0	0	0	1	1	2	0	1	0	1	0	0	0	0	0	0.0228	0.0228	0.049	0	0.0228	0	0.0193	0	0	0	0	0	0.023732	0.029188	0.03976	0	0.029905	0
gi|119628259	P16949	STMN1	Stathmin (Leukemia-associated phosphoprotein p18) (Metablastin) (Oncoprotein 18) (Op18) (Phosphoprotein p19) (pp19) (Prosolin) (Protein Pr22) (pp17)	17 kDa	2	1	0	0	0	1	0	0	0	0	0	0	2	1	0	0	0	1	0	0	0	0	0	0	0.148	0.0671	0	0	0	0.0671	0	0	0	0	0	0	0.24963	0.10013	0	0	0	0.07507	0	0	0
gi|119606004	A8K761	NDUFB10	NADH dehydrogenase (Ubiquinone) 1 beta subcomplex, 10, 22kDa, isoform CRA_b (cDNA FLJ78612, highly similar to Homo sapiens NADH dehydrogenase (ubiquinone) 1 beta subcomplex, 10, 22kDa (NDUFB10), mRNA) (cDNA, FLJ92003, Homo sapiens NADH dehydrogenase (ubiquinone) 1 beta subcomplex, 10,22kDa (NDUFB10), mRNA)	21 kDa	3	0	0	0	1	1	0	0	0	0	0	1	3	0	0	0	1	1	0	0	0	0	0	1	0.209	0	0	0	0.064	0.064	0	0	0	0	0	0.064	0.33097	0	0	0	0.093669	0.062238	0	0	0
gi|119589557	P36776	LONP1	Lon protease homolog, mitochondrial (EC 3.4.21.53) (LONHs) (Lon protease-like protein) (LONP) (Mitochondrial ATP-dependent protease Lon) (Serine protease 15)	106 kDa	0	2	0	0	0	1	0	0	2	1	0	0	0	2	0	0	0	1	0	0	2	1	0	0	0	0.0438	0	0	0	0.0302	0	0	0.0282	0.0136	0	0	0	0.032019	0	0	0	0.011822	0	0	0.029268
gi|115206	P11586	MTHFD1	C-1-tetrahydrofolate synthase, cytoplasmic (C1-THF synthase) [Cleaved into: C-1-tetrahydrofolate synthase, cytoplasmic, N-terminally processed] [Includes: Methylenetetrahydrofolate dehydrogenase (EC 1.5.1.5); Methenyltetrahydrofolate cyclohydrolase (EC 3.5.4.9); Formyltetrahydrofolate synthetase (EC 6.3.4.3)]	102 kDa	0	1	0	0	0	0	0	2	2	0	0	1	0	1	0	0	0	0	0	2	2	0	0	1	0	0.016	0	0	0	0	0	0.0299	0.0299	0	0	0.0257	0	0.01655	0	0	0	0	0	0.038879	0.030742
gi|13641390	Q30134	HLA-DRB1	HLA class II histocompatibility antigen, DRB1-8 beta chain (MHC class II antigen DRB1*8) (DR-8) (DR8) (DRw8)	20 kDa	0	0	0	0	1	0	0	0	2	0	2	1	0	0	0	0	1	0	0	0	2	0	2	1	0	0	0	0	0.0575	0	0	0	0.109	0	0.109	0.144	0	0	0	0	0.095245	0	0	0	0.16696
gi|119572265	Q6FII1	LOC51064	Glutathione S-transferase kappa (EC 2.5.1.18)	25 kDa	0	0	0	1	0	2	0	0	1	0	0	2	0	0	0	1	0	2	0	0	1	0	0	2	0	0	0	0.111	0	0.133	0	0	0.0708	0	0	0.133	0	0	0	0.061556	0	0.10715	0	0	0.061331
gi|119579609	P53990	IST1	IST1, ESCRT-III associated factor	41 kDa	0	0	1	0	0	0	0	0	2	2	0	0	0	0	1	0	0	0	0	0	2	2	0	0	0	0	0.0265	0	0	0	0	0	0.0769	0.0769	0	0	0	0	0.047538	0	0	0	0	0	0.078071
gi|108773810	Q9P2J5	LARS	Leucine--tRNA ligase, cytoplasmic (EC 6.1.1.4) (Leucyl-tRNA synthetase) (LeuRS)	134 kDa	0	2	0	0	0	0	0	0	0	4	0	1	0	2	0	0	0	0	0	0	0	4	0	1	0	0.0247	0	0	0	0	0	0	0	0.0468	0	0.017	0	0.025242	0	0	0	0	0	0	0
gi|119579626	O43747	AP1G1	AP-1 complex subunit gamma-1 (Adaptor protein complex AP-1 subunit gamma-1) (Adaptor-related protein complex 1 subunit gamma-1) (Clathrin assembly protein complex 1 gamma-1 large chain) (Gamma1-adaptin) (Golgi adaptor HA1/AP1 adaptin subunit gamma-1)	91 kDa	0	2	0	0	0	0	0	1	0	0	0	3	0	2	0	0	0	0	0	1	0	0	0	3	0	0.0292	0	0	0	0	0	0.017	0	0	0	0.0511	0	0.037492	0	0	0	0	0	0.02129	0
gi|119395754	P13647	KRT5	Keratin, type II cytoskeletal 5 (58 kDa cytokeratin) (Cytokeratin-5) (CK-5) (Keratin-5) (K5) (Type-II keratin Kb5)	62 kDa	0	0	0	0	0	0	0	0	0	5	0	0	0	0	0	0	0	0	0	0	0	6	0	0	0	0	0	0	0	0	0	0	0	0.146	0	0	0	0	0	0	0	0	0	0	0
gi|119619366	A0A024RBX9	PDHA1	Pyruvate dehydrogenase E1 component subunit alpha (EC 1.2.4.1)	43 kDa	0	3	1	1	0	0	0	0	1	0	0	1	0	3	1	1	0	0	0	0	1	0	0	1	0	0.136	0.0231	0.0897	0	0	0	0	0.0897	0	0	0.0282	0	0.12658	0.04531	0.035911	0	0	0	0	0.03578
gi|119574900	A0A024QZM6	SEC24C	SEC24 related gene family, member C (S. cerevisiae), isoform CRA_a	118 kDa	0	1	0	0	0	1	0	0	2	0	1	0	0	1	0	0	0	1	0	0	2	0	1	0	0	0.011	0	0	0	0.0119	0	0	0.0256	0	0.0119	0	0	0.01419	0	0	0	0.010638	0	0	0.026298
gi|119615544	A0A0S2Z4W1	SRRM1	Serine/arginine repetitive matrix 1 isoform 1 (Serine/arginine repetitive matrix 1, isoform CRA_a) (Fragment)	102 kDa	1	0	0	0	0	0	1	1	2	0	1	0	1	0	0	0	0	0	1	1	2	0	1	0	0.0376	0	0	0	0	0	0.0376	0.0376	0.0321	0	0.0133	0	0.018659	0	0	0	0	0	0.017055	0.018986	0.030503
gi|119599147	P49915	GMPS	Guanine monphosphate synthetase, isoform CRA_b	77 kDa	0	1	0	1	0	1	0	0	2	1	0	0	0	1	0	1	0	1	0	0	2	1	0	0	0	0.0188	0	0.0433	0	0.0188	0	0	0.062	0.0188	0	0	0	0.02194	0	0.020128	0	0.016448	0	0	0.040963
gi|112490596	P25774	CTSS	Cathepsin S (EC 3.4.22.27)	25 kDa	1	0	0	0	1	0	1	1	0	0	2	0	1	0	0	0	1	0	1	1	0	0	2	0	0.0711	0	0	0	0.0711	0	0.0711	0.0711	0	0	0.133	0	0.077968	0	0	0	0.077433	0	0.071266	0.079336	0
gi|1168283	P45954	ACADSB	Short/branched chain specific acyl-CoA dehydrogenase, mitochondrial (SBCAD) (EC 1.3.8.5) (2-methyl branched chain acyl-CoA dehydrogenase) (2-MEBCAD) (2-methylbutyryl-coenzyme A dehydrogenase) (2-methylbutyryl-CoA dehydrogenase)	47 kDa	0	1	0	1	0	1	0	0	2	0	1	0	0	1	0	1	0	1	0	0	2	0	1	0	0	0.0509	0	0.0509	0	0.0509	0	0	0.081	0	0.0509	0	0	0.035618	0	0.032677	0	0.026703	0	0	0.067365
gi|119389606	P06730	EIF4E	Eukaryotic translation initiation factor 4E (eIF-4E) (eIF4E) (eIF-4F 25 kDa subunit) (mRNA cap-binding protein)	25 kDa	0	1	0	1	0	0	0	0	1	2	0	0	0	1	0	1	0	0	0	0	1	2	0	0	0	0.0323	0	0.0323	0	0	0	0	0.0323	0.0829	0	0	0	0.068316	0	0.062674	0	0	0	0	0.062445
gi|115430223	A0A024R693	hCG_22119	Galectin	26 kDa	0	0	0	0	2	0	0	1	0	0	2	1	0	0	0	0	2	0	0	1	0	0	2	1	0	0	0	0	0.072	0	0	0.044	0	0	0.072	0.044	0	0	0	0	0.15754	0	0	0.075874	0
gi|119616490	Q9UIQ6	LNPEP	Leucyl-cystinyl aminopeptidase (Cystinyl aminopeptidase) (EC 3.4.11.3) (Insulin-regulated membrane aminopeptidase) (Insulin-responsive aminopeptidase) (IRAP) (Oxytocinase) (OTase) (Placental leucine aminopeptidase) (P-LAP) [Cleaved into: Leucyl-cystinyl aminopeptidase, pregnancy serum form]	117 kDa	0	0	0	0	0	1	0	0	2	0	1	1	0	0	0	0	0	1	0	0	2	0	1	1	0	0	0	0	0	0.0146	0	0	0.0361	0	0.0146	0.0146	0	0	0	0	0	0.010719	0	0	0.026501
gi|1071681	P51571	SSR4	Translocon-associated protein subunit delta (TRAP-delta) (Signal sequence receptor subunit delta) (SSR-delta)	19 kDa	0	0	1	0	0	0	1	0	2	1	0	0	0	0	1	0	0	0	1	0	2	1	0	0	0	0	0.11	0	0	0	0.11	0	0.173	0.11	0	0	0	0	0.10539	0	0	0	0.094553	0	0.18116
gi|119618293	Q14161	GIT2	G protein-coupled receptor kinase interactor 2, isoform CRA_b, partial (GIT ArfGAP 2)	85 kDa	0	0	0	1	0	0	0	0	0	2	0	1	0	0	0	1	0	0	0	0	0	2	0	1	0	0	0	0.0367	0	0	0	0	0	0.0603	0	0.0236	0	0	0	0.018189	0	0	0	0	0
gi|119622272	O60841	EIF5B	Eukaryotic translation initiation factor 5B (eIF-5B) (EC 3.6.5.3) (Translation initiation factor IF-2)	139 kDa	0	0	0	0	0	0	2	0	2	0	0	1	0	0	0	0	0	0	2	0	2	0	0	1	0	0	0	0	0	0	0.0246	0	0.0287	0	0	0.0131	0	0	0	0	0	0	0.025381	0	0.022341
gi|11065900	Q6P179	ERAP2	Endoplasmic reticulum aminopeptidase 2 (EC 3.4.11.-) (Leukocyte-derived arginine aminopeptidase) (L-RAP)	110 kDa	1	0	0	0	0	0	0	3	0	0	2	0	1	0	0	0	0	0	0	3	0	0	2	0	0.0135	0	0	0	0	0	0	0.0604	0	0	0.0427	0	0.017262	0	0	0	0	0	0	0.054264	0
gi|210029293	N/A	N/A	Unnamed protein product	101 kDa	0	0	0	0	0	0	0	1	2	1	0	0	0	0	0	0	0	0	0	1	2	1	0	0	0	0	0	0	0	0	0	0.0193	0.0407	0.015	0	0	0	0	0	0	0	0	0	0.019303	0.031019
gi|10720079	Q9Y333	LSM2	U6 snRNA-associated Sm-like protein LSm2 (Protein G7b) (Small nuclear ribonuclear protein D homolog) (snRNP core Sm-like protein Sm-x5)	11 kDa	0	0	1	1	0	0	0	0	2	0	0	0	0	0	1	2	0	0	0	0	2	0	0	0	0	0	0.2	0.2	0	0	0	0	0.284	0	0	0	0	0	0.18848	0.34597	0	0	0	0	0.34471
gi|119581151	P02533	KRT14	Keratin, type I cytoskeletal 14	52 kDa	1	1	0	0	0	0	0	0	0	4	0	0	1	1	0	0	0	0	0	0	0	4	0	0	0.0614	0.0466	0	0	0	0	0	0	0	0.174	0	0	0.11885	0.067574	0	0	0	0	0	0	0
gi|1168871	P46527	CDKN1B	Cyclin-dependent kinase inhibitor 1B (Cyclin-dependent kinase inhibitor p27) (p27Kip1)	22 kDa	1	0	1	2	1	1	1	0	0	0	0	1	1	0	1	2	1	1	1	0	0	0	0	1	0.101	0	0.101	0.263	0.101	0.172	0.172	0	0	0	0	0.0909	0.08846	0	0.090128	0.15366	0.087853	0.058373	0.080856	0	0
gi|119627200	Q96K17	BTF3L4	Transcription factor BTF3 homolog 4 (Basic transcription factor 3-like 4)	17 kDa	1	0	1	0	1	1	0	0	2	0	1	0	1	0	1	0	1	1	0	0	2	0	1	0	0.19	0	0.19	0	0.19	0.19	0	0	0.234	0	0.19	0	0.11452	0	0.11668	0	0.11374	0.075573	0	0	0.20231
gi|119616088	Q92896	GLG1	Golgi apparatus protein 1 (CFR-1) (Cysteine-rich fibroblast growth factor receptor) (E-selectin ligand 1) (ESL-1) (Golgi sialoglycoprotein MG-160)	135 kDa	0	2	0	0	0	1	0	1	0	1	0	1	0	2	0	0	0	1	0	1	0	1	0	1	0	0.0178	0	0	0	0.00848	0	0.00848	0	0.00848	0	0.0127	0	0.025242	0	0	0	0.0093488	0	0.014416	0
gi|118572715	Q9Y512	SAMM50	Sorting and assembly machinery component 50 homolog (Transformation-related gene 3 protein) (TRG-3)	52 kDa	1	2	0	0	0	1	0	1	0	0	0	1	1	2	0	0	0	1	0	1	0	0	0	1	0.032	0.0746	0	0	0	0.032	0	0.032	0	0	0	0.0426	0.036962	0.067121	0	0	0	0.02439	0	0.03761	0
gi|119593942	A0A024R4Z9	SBF1	SET binding factor 1, isoform CRA_a	211 kDa	0	2	0	1	0	1	0	0	0	1	0	1	0	2	0	1	0	1	0	0	0	1	0	1	0	0.0153	0	0.01	0	0.00528	0	0	0	0.00951	0	0.01	0	0.015988	0	0.0072778	0	0.0059473	0	0	0
gi|119585399	A0A024R2U9	APEH	N-acylaminoacyl-peptide hydrolase, isoform CRA_b	81 kDa	0	1	0	0	0	0	1	0	1	2	0	1	0	1	0	0	0	0	1	0	1	2	0	1	0	0.0342	0	0	0	0	0.0205	0	0.0205	0.0505	0	0.0342	0	0.020729	0	0	0	0	0.021526	0	0.018948
gi|1296664	Q15436	SEC23A	Protein transport protein Sec23A (hSec23A) (SEC23-related protein A)	86 kDa	0	0	0	0	0	1	1	1	2	0	1	0	0	0	0	0	0	1	1	1	2	0	1	0	0	0	0	0	0	0.0222	0.0105	0.0222	0.0392	0	0.017	0	0	0	0	0	0	0.014632	0.020268	0.022563	0.036356
gi|119592410	Q6P7K1	ETFB	Electron-transfer-flavoprotein, beta polypeptide	28 kDa	0	1	0	1	0	0	0	0	1	2	0	1	0	1	0	1	0	0	0	0	1	2	0	1	0	0.0471	0	0.0471	0	0	0	0	0.0471	0.0863	0	0.0471	0	0.061349	0	0.056283	0	0	0	0	0.056077
gi|109731061	P42285	SKIV2L2	Superkiller viralicidic activity 2-like 2 (EC 3.6.4.13) (ATP-dependent RNA helicase DOB1) (ATP-dependent RNA helicase SKIV2L2) (TRAMP-like complex helicase)	118 kDa	0	0	0	0	0	0	0	0	2	1	1	2	0	0	0	0	0	0	0	0	2	1	1	2	0	0	0	0	0	0	0	0	0.0393	0.0192	0.0202	0.0393	0	0	0	0	0	0	0	0	0.026399
gi|119598069	Q13596	SNX1	Sorting nexin-1	59 kDa	0	0	1	0	0	0	1	0	2	2	0	0	0	0	1	0	0	0	1	0	2	2	0	0	0	0	0.0192	0	0	0	0.0211	0	0.0402	0.0383	0	0	0	0	0.033075	0	0	0	0.029673	0	0.053686
gi|10439908	A0A024R6Q1	EIF5	Eukaryotic translation initiation factor 5, isoform CRA_b	49 kDa	0	1	0	0	0	1	0	0	2	0	0	1	0	1	0	0	0	1	0	0	2	0	0	1	0	0.0348	0	0	0	0.0348	0	0	0.0557	0	0	0.0209	0	0.034395	0	0	0	0.025786	0	0	0.064978
gi|119610746	Q99567	NUP88	Nuclear pore complex protein Nup88 (88 kDa nucleoporin) (Nucleoporin Nup88)	84 kDa	0	0	0	0	1	0	1	0	0	0	1	2	0	0	0	0	1	0	1	0	0	0	1	2	0	0	0	0	0.0175	0	0.0175	0	0	0	0.0175	0.0567	0	0	0	0	0.02273	0	0.02092	0	0
gi|18089010	Q9NYL9	TMOD3	Tropomodulin-3 (Ubiquitous tropomodulin) (U-Tmod)	40 kDa	0	0	0	1	0	2	0	0	1	0	0	0	0	0	0	2	0	2	0	0	1	0	0	0	0	0	0	0.0597	0	0.0909	0	0	0.0398	0	0	0	0	0	0	0.082084	0	0.067077	0	0	0.039256
gi|119604114	Q9Y5LO	TNPO3	Transportin 3	108 kDa	0	0	0	0	0	0	0	0	2	0	1	1	0	0	0	0	0	0	0	0	2	0	1	1	0	0	0	0	0	0	0	0	0.0387	0	0.0209	0.0209	0	0	0	0	0	0	0	0	0.028838
gi|119599038	O00629	KPNA4	Importin subunit alpha-3 (Importin alpha Q1) (Qip1) (Karyopherin subunit alpha-4)	58 kDa	0	0	0	0	0	0	0	0	2	1	0	1	0	0	0	0	0	0	0	0	2	2	0	1	0	0	0	0	0	0	0	0	0.0595	0.0326	0	0.0326	0	0	0	0	0	0	0	0	0.054864
gi|119609676	B0LPF3	GRB2	Growth factor receptor-bound protein 2 (Growth factor receptor-bound protein 2, isoform CRA_a) (cDNA, FLJ96637, Homo sapiens growth factor receptor-bound protein 2 (GRB2), mRNA)	25 kDa	0	0	0	2	0	1	0	0	0	1	0	0	0	0	0	2	0	1	0	0	0	1	0	0	0	0	0	0.101	0	0.0645	0	0	0	0.0553	0	0	0	0	0	0.13301	0	0.050985	0	0	0
gi|119588582	Q14444	CAPRIN1	Cell cycle associate protein 1 (GPI-anchored membrane protein 1, isoform CRA_a)	77 kDa	0	0	0	0	0	0	0	1	3	0	0	0	0	0	0	0	0	0	0	1	3	0	0	0	0	0	0	0	0	0	0	0.0172	0.0646	0	0	0	0	0	0	0	0	0	0	0.025179	0.062287
gi|119596905	Q6FHM2	GNB2	GNB2 protein (Guanine nucleotide binding protein (G protein), beta polypeptide 2, isoform CRA_a) (cDNA FLJ77321, highly similar to Homo sapiens guanine nucleotide binding protein (G protein), beta polypeptide 2 (GNB2), mRNA)	37 kDa	0	1	0	0	0	2	1	0	0	0	0	1	0	1	0	0	0	2	1	0	0	0	0	1	0	0.0676	0	0	0	0.124	0.129	0	0	0	0	0.0676	0	0.095125	0	0	0	0.11177	0.2158	0	0
gi|112180331	Q9NVA2	40787	Septin-11	49 kDa	0	0	0	2	0	1	0	0	0	0	1	0	0	0	0	2	0	1	0	0	0	0	1	0	0	0	0	0.138	0.0466	0.0932	0	0	0	0	0.114	0	0	0	0	0.17936	0.07983	0.11337	0	0	0
gi|11138955	O60613	SELENOF	Selenoprotein F (15 kDa selenoprotein)	18 kDa	0	0	0	2	0	0	0	1	2	0	0	0	0	0	0	2	0	0	0	1	2	0	0	0	0	0	0	0.154	0	0	0	0.0988	0.179	0	0	0	0	0	0	0.19591	0	0	0	0.11276	0.19519
gi|114793616	P18031	PTPN1	Tyrosine-protein phosphatase non-receptor type 1 (EC 3.1.3.48) (Protein-tyrosine phosphatase 1B) (PTP-1B)	35 kDa	0	0	0	0	0	0	0	0	3	0	1	1	0	0	0	0	0	0	0	0	3	0	1	1	0	0	0	0	0	0	0	0	0.122	0	0.0395	0.0395	0	0	0	0	0	0	0	0	0.14384
gi|119583501	A0A024R2A7	LMAN1	Lectin, mannose-binding, 1, isoform CRA_b	58 kDa	0	1	0	0	0	0	1	0	3	0	0	0	0	1	0	0	0	0	1	0	3	0	0	0	0	0.0216	0	0	0	0	0.0216	0	0.0882	0	0	0	0	0.029356	0	0	0	0	0.030484	0	0.085172
gi|123101	P05114	HMGN1	Non-histone chromosomal protein HMG-14 (High mobility group nucleosome-binding domain-containing protein 1)	11 kDa	0	0	0	0	0	0	2	2	0	0	0	0	0	0	0	0	0	0	2	2	0	0	0	0	0	0	0	0	0	0	0.26	0.26	0	0	0	0	0	0	0	0	0	0	0.40144	0.44689	0
gi|10835240	A0A024R046	HMGN4	High mobility group nucleosomal binding domain 4, isoform CRA_a	10 kDa	0	0	0	0	0	0	2	0	0	0	0	0	0	0	0	0	0	0	3	0	0	0	0	0	0	0	0	0	0	0	0.356	0	0	0	0	0	0	0	0	0	0	0	0.81942	0	0
gi|10835051	P49589	CARS	Cysteine--tRNA ligase, cytoplasmic (EC 6.1.1.16) (Cysteinyl-tRNA synthetase) (CysRS)	85 kDa	0	0	0	0	0	0	0	1	2	0	0	1	0	0	0	0	0	0	0	1	2	0	0	1	0	0	0	0	0	0	0	0.0201	0.0294	0	0	0.016	0	0	0	0	0	0	0	0.02274	0.036647
gi|119579584	Q92620	DHX38	Pre-mRNA-splicing factor ATP-dependent RNA helicase PRP16 (EC 3.6.4.13) (ATP-dependent RNA helicase DHX38) (DEAH box protein 38)	141 kDa	0	0	0	0	0	0	0	0	0	1	1	2	0	0	0	0	0	0	0	0	0	1	1	2	0	0	0	0	0	0	0	0	0	0.0139	0.013	0.0269	0	0	0	0	0	0	0	0	0
gi|119584820	Q8TCJ2	STT3B	Dolichyl-diphosphooligosaccharide--protein glycosyltransferase subunit STT3B (Oligosaccharyl transferase subunit STT3B) (STT3-B) (EC 2.4.99.18) (Source of immunodominant MHC-associated peptides homolog)	94 kDa	0	0	0	0	0	0	0	0	0	2	0	0	0	0	0	0	0	0	0	0	0	2	0	0	0	0	0	0	0	0	0	0	0	0.0327	0	0	0	0	0	0	0	0	0	0	0
gi|119595358	Q15005	SPCS2	Signal peptidase complex subunit 2 (EC 3.4.-.-) (Microsomal signal peptidase 25 kDa subunit) (SPase 25 kDa subunit)	25 kDa	0	2	0	0	0	0	1	0	0	0	1	0	0	2	0	0	0	0	1	0	0	0	1	0	0	0.164	0	0	0	0	0.0973	0	0	0	0.0973	0	0	0.14639	0	0	0	0	0.071266	0	0
gi|119621524	Q13464	ROCK1	Rho-associated protein kinase 1 (EC 2.7.11.1) (Renal carcinoma antigen NY-REN-35) (Rho-associated, coiled-coil-containing protein kinase 1) (Rho-associated, coiled-coil-containing protein kinase I) (ROCK-I) (p160 ROCK-1) (p160ROCK)	158 kDa	0	0	0	0	1	0	0	0	1	2	0	0	0	0	0	0	1	0	0	0	1	2	0	0	0	0	0	0	0.00812	0	0	0	0.00812	0.0155	0	0	0	0	0	0	0.011956	0	0	0	0.0096859
gi|11225260	P11387	TOP1	DNA topoisomerase 1 (EC 5.99.1.2) (DNA topoisomerase I)	91 kDa	0	1	0	0	0	0	0	0	0	0	0	2	0	1	0	0	0	0	0	0	0	0	0	2	0	0.0157	0	0	0	0	0	0	0	0	0	0.0288	0	0.01853	0	0	0	0	0	0	0
gi|119602095	P25490	YY1	YY1 transcription factor (Transcriptional repressor protein YY1)	46 kDa	0	0	0	0	0	2	1	0	0	0	0	0	0	0	0	0	0	2	1	0	0	0	0	0	0	0	0	0	0	0.0491	0.0491	0	0	0	0	0	0	0	0	0	0	0.056924	0.038071	0	0
gi|112490731	Q9UBQ7	GRHPR	Glyoxylate reductase/hydroxypyruvate reductase (EC 1.1.1.79) (EC 1.1.1.81)	36 kDa	0	0	0	1	0	1	0	0	1	0	0	2	0	0	0	1	0	1	0	0	1	0	0	2	0	0	0	0.0727	0	0.0515	0	0	0.0515	0	0	0.124	0	0	0	0.043502	0	0.035549	0	0	0.043343
gi|119581638	A0A024R201	PSMD13	Proteasome (Prosome, macropain) 26S subunit, non-ATPase, 13, isoform CRA_a	43 kDa	0	0	0	0	0	0	0	0	2	1	0	1	0	0	0	0	0	0	0	0	2	1	0	1	0	0	0	0	0	0	0	0	0.0851	0.0399	0	0.0399	0	0	0	0	0	0	0	0	0.075088
gi|119582732	Q92878	RAD50	DNA repair protein RAD50 (RAD50 double strand break repair protein)	154 kDa	0	2	0	0	0	0	0	1	1	0	0	0	0	2	0	0	0	0	0	1	1	0	0	0	0	0.0228	0	0	0	0	0	0.0137	0.0137	0	0	0	0	0.021975	0	0	0	0	0	0.012569	0.0099383
gi|119604261	Q92621	NUP205	Nuclear pore complex protein Nup205 (205 kDa nucleoporin) (Nucleoporin Nup205)	228 kDa	0	2	0	0	1	0	0	0	0	0	0	1	0	2	0	0	1	0	0	0	0	0	0	1	0	0.0179	0	0	0.00746	0	0	0	0	0	0	0.0139	0	0.014792	0	0	0.0082857	0	0	0	0
gi|119598596	Q9UBS4	DNAJB11	DnaJ homolog subfamily B member 11 (APOBEC1-binding protein 2) (ABBP-2) (DnaJ protein homolog 9) (ER-associated DNAJ) (ER-associated Hsp40 co-chaperone) (Endoplasmic reticulum DNA J domain-containing protein 3) (ER-resident protein ERdj3) (ERdj3) (ERj3p) (HEDJ) (Human DnaJ protein 9) (hDj-9) (PWP1-interacting protein 4)	41 kDa	0	0	0	0	0	1	0	0	2	0	0	0	0	0	0	0	0	1	0	0	2	0	0	0	0	0	0	0	0	0.0307	0	0	0.0754	0	0	0	0	0	0	0	0	0.03139	0	0	0.079653
gi|119580491	A0A024R1M8	APOL2	Apolipoprotein L, 2, isoform CRA_a	37 kDa	0	0	0	0	0	0	0	0	2	0	1	0	0	0	0	0	0	0	0	0	2	0	1	0	0	0	0	0	0	0	0	0	0.11	0	0.0326	0	0	0	0	0	0	0	0	0	0.087504
gi|119609728	Q70J99	UNC13D	Protein unc-13 homolog D	94 kDa	0	2	0	0	0	0	0	0	0	0	1	0	0	2	0	0	0	0	0	0	0	0	1	0	0	0.0312	0	0	0	0	0	0	0	0	0.0361	0	0	0.036358	0	0	0	0	0	0	0
gi|19070472	Q5T4S7	UBR4	E3 ubiquitin-protein ligase UBR4 (EC 2.3.2.27) (600 kDa retinoblastoma protein-associated factor) (N-recognin-4) (RING-type E3 ubiquitin transferase UBR4) (Retinoblastoma-associated factor of 600 kDa) (RBAF600) (p600) (Zinc finger UBR1-type protein 1)	574 kDa	0	1	0	0	0	0	0	0	0	0	0	3	0	1	0	0	0	0	0	0	0	0	0	3	0	0.0027	0	0	0	0	0	0	0	0	0	0.0125	0	0.0029109	0	0	0	0	0	0	0
gi|119612324	P60228	EIF3E	Eukaryotic translation initiation factor 3 subunit E (eIF3e) (Eukaryotic translation initiation factor 3 subunit 6) (Viral integration site protein INT-6 homolog) (eIF-3 p48)	52 kDa	0	1	0	0	0	0	0	0	0	0	0	2	0	1	0	0	0	0	0	0	0	0	0	2	0	0.0292	0	0	0	0	0	0	0	0	0	0.0494	0	0.032394	0	0	0	0	0	0	0
gi|119581381	Q13422	IKZF1	DNA-binding protein Ikaros (Ikaros family zinc finger protein 1) (Lymphoid transcription factor LyF-1)	48 kDa	0	0	0	0	0	0	0	0	2	0	0	0	0	0	0	0	0	0	0	0	2	0	0	0	0	0	0	0	0	0	0	0	0.044	0	0	0	0	0	0	0	0	0	0	0	0.06623
gi|1096204	N/A	N/A	26S protease:SUBUNIT=12	37 kDa	0	0	1	0	0	1	0	0	2	0	0	0	0	0	1	0	0	1	0	0	2	0	0	0	0	0	0.0312	0	0	0.0312	0	0	0.0872	0	0	0	0	0	0.053701	0	0	0.034781	0	0	0.08863
gi|119607492	Q9NWQ8	PAG1	Phosphoprotein associated with glycosphingolipid-enriched microdomains 1 (Csk-binding protein) (Transmembrane adapter protein PAG) (Transmembrane phosphoprotein Cbp)	47 kDa	0	0	0	1	2	0	0	1	0	0	0	0	0	0	0	1	2	0	0	1	0	0	0	0	0	0	0	0.044	0.0764	0	0	0.0324	0	0	0	0	0	0	0	0.033069	0.084185	0	0	0.04167	0
gi|119579326	Q9BS26	ERP44	Endoplasmic reticulum protein 44	30 kDa	0	0	0	1	0	0	0	0	0	0	2	0	0	0	0	1	0	0	0	0	0	0	2	0	0	0	0	0.0471	0	0	0	0	0	0	0.137	0	0	0	0	0.052834	0	0	0	0	0
gi|119590466	Q9H583	HEATR1	HEAT repeat containing 1, isoform CRA_a [Homo sapiens]	231 kDa	0	1	0	0	0	0	0	2	0	0	0	0	0	1	0	0	0	0	0	2	0	0	0	0	0	0.00391	0	0	0	0	0	0.0103	0	0	0	0	0	0.0072409	0	0	0	0	0	0.016859	0
gi|11034825	Q9NZL9	MAT2B	Methionine adenosyltransferase 2 subunit beta (Methionine adenosyltransferase II beta) (MAT II beta) (Putative dTDP-4-keto-6-deoxy-D-glucose 4-reductase)	38 kDa	0	0	0	0	0	0	0	0	2	0	0	1	0	0	0	0	0	0	0	0	2	0	0	1	0	0	0	0	0	0	0	0	0.102	0	0	0.0659	0	0	0	0	0	0	0	0	0.086405
gi|119613469	N/A	N/A	hCG1755809, isoform CRA_a [Homo sapiens]	126 kDa	0	2	0	0	0	0	0	0	0	0	1	0	0	2	0	0	0	0	0	0	0	0	1	0	0	0.0276	0	0	0	0	0	0	0	0	0.016	0	0	0.027012	0	0	0	0	0	0	0
gi|119598470	O60313	OPA1	Dynamin-like 120 kDa protein, mitochondrial (EC 3.6.5.5) (Optic atrophy protein 1) [Cleaved into: Dynamin-like 120 kDa protein, form S1]	112 kDa	0	0	0	0	0	0	0	0	2	0	0	0	0	0	0	0	0	0	0	0	2	0	0	0	0	0	0	0	0	0	0	0	0.0333	0	0	0	0	0	0	0	0	0	0	0	0.0279
gi|119607885	Q13077	TRAF1	TNF receptor-associated factor 1 (Epstein-Barr virus-induced protein 6)	46 kDa	0	0	0	0	0	0	0	0	2	0	0	0	0	0	0	0	0	0	0	0	2	0	0	0	0	0	0	0	0	0	0	0	0.0553	0	0	0	0	0	0	0	0	0	0	0	0.069405
gi|119613848	Q9Y228	TRAF3IP3	TRAF3 interacting protein 3 (TRAF3-interacting JNK-activating modulator)	61 kDa	1	0	0	0	0	0	0	0	0	0	0	2	1	0	0	0	0	0	0	0	0	0	0	2	0.0377	0	0	0	0	0	0	0	0	0	0	0.0829	0.031217	0	0	0	0	0	0	0	0
gi|194739625	V9HVZ7	HEL-176	Epididymis luminal protein 176	25 kDa	0	0	0	0	0	0	0	1	2	0	0	0	0	0	0	0	0	0	0	1	2	0	0	0	0	0	0	0	0	0	0	0.691	0.695	0	0	0	0	0	0	0	0	0	0	9.9671	10.253
gi|119585329	A0A024R2W3	PRKAR2A	Protein kinase cAMP-dependent regulatory type II alpha isoform 2 (Protein kinase, cAMP-dependent, regulatory, type II, alpha, isoform CRA_a)	46 kDa	0	0	0	1	0	2	0	0	0	0	0	0	0	0	0	1	0	2	0	0	0	0	0	0	0	0	0	0.0421	0	0.0718	0	0	0	0	0	0	0	0	0	0.034133	0	0.057799	0	0	0
gi|109658796	Q86UP2	KTN1	Kinectin (CG-1 antigen) (Kinesin receptor)	150 kDa	0	0	0	0	0	0	0	0	0	0	0	2	0	0	0	0	0	0	0	0	0	0	0	2	0	0	0	0	0	0	0	0	0	0	0	0.0291	0	0	0	0	0	0	0	0	0
gi|119600031	P38606	ATP6V1A	V-type proton ATPase catalytic subunit A (V-ATPase subunit A) (EC 3.6.3.14) (V-ATPase 69 kDa subunit) (Vacuolar ATPase isoform VA68) (Vacuolar proton pump subunit alpha)	68 kDa	0	0	0	0	0	0	0	0	2	0	0	0	0	0	0	0	0	0	0	0	2	0	0	0	0	0	0	0	0	0	0	0	0.0583	0	0	0	0	0	0	0	0	0	0	0	0.046196
gi|119617402	P34897	SHMT2	Serine hydroxymethyltransferase 2 (mitochondrial), isoform CRA_d	55 kDa	0	0	0	0	0	0	0	0	0	0	0	2	0	0	0	0	0	0	0	0	0	0	0	2	0	0	0	0	0	0	0	0	0	0	0	0.0543	0	0	0	0	0	0	0	0	0
gi|119624510	A0A024RD36	RPL7L1	Ribosomal protein L7-like 1, isoform CRA_b	30 kDa	0	0	0	0	0	0	0	0	0	0	0	2	0	0	0	0	0	0	0	0	0	0	0	2	0	0	0	0	0	0	0	0	0	0	0	0.125	0	0	0	0	0	0	0	0	0
[truncated: 4 more columns]
